# Supplementary material for: Upstream sequence elements direct post-transcriptional regulation of gene expression under stress conditions in yeast
Source: BMC Genomics. 2009 Jan 7;10:7. doi: 10.1186/1471-2164-10-7 (PMC2649001; doi:10.1186/1471-2164-10-7)
Supplement: Additional file 4 — Summary statistics for long uORFs greater than 35 amino acids in length. This Excel format file file contains statistics for individual uORFs (one per line) whose length exceeds 35 amino acids. For each uORF, the ORF, ORF length, 5' UTR length, frame and start position are indicated, as well as the total number of uORFs contained in the given 5' UTR. [file 1471-2164-10-7-S4.xls]

## Sheet: over 35 codons
Systematic Name	Gene Name	Description	ORF Length	UTR Length	uORF Count	Frame	Start	Stop	uORF Length
YAL062W	GDH3	NADP(+)-dependent glutamate dehydrogenase, synthesizes glutamate from ammonia and alpha-ketoglutarate; rate of alpha-ketoglutarate utilization differs from Gdh1p; expression regulated by nitrogen and carbon sources	1374	368	3	3	-214	-86	129
YAR030C			342	289	5	2	-266	-123	144
YAR030C			342	289	5	1	-132	-25	108
YBR043C	QDR3	Multidrug transporter of the major facilitator superfamily, required for resistance to quinidine, barban, cisplatin, and bleomycin	2070	102	1	3	-64	47	111
YBR051W			351	795	9	3	-340	-179	162
YBR051W			351	795	9	1	-345	-208	138
YBR051W			351	795	9	1	-651	-541	111
YBR073W	RDH54	DNA-dependent ATPase, stimulates strand exchange by modifying the topology of double-stranded DNA; involved in the recombinational repair of double-strand breaks in DNA during mitosis and meiosis; proposed to be involved in crossover interference	2775	399	5	2	-272	-135	138
YBR076W	ECM8	Non-essential protein of unknown function	1020	214	3	3	-148	83	231
YBR079C	RPG1	Subunit of the core complex of translation initiation factor 3(eIF3), essential for translation; part of a subcomplex (Prt1p-Rpg1p-Nip1p) that stimulates binding of mRNA and tRNA(i)Met to ribosomes	2895	337	1	1	-252	-97	156
YBR099C			384	187	3	2	-155	46	201
YBR136W	MEC1	Genome integrity checkpoint protein and PI kinase superfamily member; signal transducer required for cell cycle arrest and transcriptional responses prompted by damaged or unreplicated DNA; monitors and participates in meiotic recombination	7107	256	3	2	-71	34	105
YBR167C	POP7	Subunit of both RNase MRP, which cleaves pre-rRNA, and nuclear RNase P, which cleaves tRNA precursors to generate mature 5' ends	423	250	3	2	-152	-48	105
YBR204C			1128	872	12	2	-362	-192	171
YBR204C			1128	872	12	3	-778	-647	132
YBR204C			1128	872	12	3	-73	47	120
YBR204C			1128	872	12	2	-710	-594	117
YBR281C	DUG2	Probable di- and tri-peptidase; forms a complex with Dug1p and Dug3p to degrade glutathione (GSH) and other peptides containing a gamma-glu-X bond in an alternative pathway to GSH degradation by gamma-glutamyl transpeptidase (Ecm38p)	2637	414	4	3	-214	-101	114
YBR284W			2394	370	4	1	-198	-40	159
YBR298C	MAL31	Maltose permease, high-affinity maltose transporter (alpha-glucoside transporter); encoded in the MAL3 complex locus; member of the 12 transmembrane domain superfamily of sugar transporters; functional in genomic reference strain S288C	1845	426	2	2	-332	-228	105
YCL056C			435	417	5	2	-383	-210	174
YCR045W-A			351	295	4	1	-159	-52	108
YDL115C	IWR1	Protein of unknown function, deletion causes hypersensitivity to the K1 killer toxin	723	425	5	2	-137	-33	105
YDL127W	PCL2	G1 cyclin, associates with Pho85p cyclin-dependent kinase (Cdk) to contribute to entry into the mitotic cell cycle, essential for cell morphogenesis; localizes to sites of polarized cell growth	927	593	4	1	-528	-397	132
YDR073W	SNF11	Subunit of the SWI/SNF chromatin remodeling complex involved in transcriptional regulation; interacts with a highly conserved 40-residue sequence of Snf2p	510	282	2	1	-234	-115	120
YDR133C			336	249	1	3	-184	17	201
YDR228C	PCF11	mRNA 3' end processing factor, essential component of cleavage and polyadenylation factor IA (CF IA), involved in pre-mRNA 3' end processing and in transcription termination; binds C-terminal domain of largest subunit of RNA pol II (Rpo21p)	1881	718	10	1	-588	-463	126
YDR385W	EFT2	Elongation factor 2 (EF-2), also encoded by EFT1; catalyzes ribosomal translocation during protein synthesis; contains diphthamide, the unique posttranslationally modified histidine residue specifically ADP-ribosylated by diphtheria toxin	2529	505	6	3	-478	-347	132
YDR449C	UTP6	Nucleolar protein, component of the small subunit (SSU) processome containing the U3 snoRNA that is involved in processing of pre-18S rRNA	1323	488	6	2	-299	-174	126
YEL018C-A			534	494	6	1	-366	-199	168
YEL018C-A			534	494	6	3	-463	-350	114
YEL025C			3567	763	11	1	-375	-133	243
YEL028W			462	591	9	1	-165	-52	114
YEL075C			369	338	5	3	-250	-131	120
YEL075C			369	338	5	2	-110	4	114
YER080W	FMP29	Putative protein of unknown function; the authentic, non-tagged protein is detected in highly purified mitochondria in high-throughput studies	1884	288	4	2	-140	-30	111
YER158W-A			216	44	1	2	-14	91	105
YER187W			426	676	7	1	-627	-430	198
YER187W			426	676	7	2	-110	-3	108
YER187W			426	676	7	3	-325	-221	105
YFL015C			495	818	4	2	-365	-240	126
YFL031C-A			102	448	4	1	-357	-223	135
YFR012W-A			87	435	3	2	-356	-99	258
YFR012W-A			87	435	3	2	-56	52	108
YGL041W-A			249	251	4	3	-217	29	246
YGL079W			657	392	6	3	-343	-239	105
YGL123C-A			231	605	4	1	-477	-340	138
YGL251C	HFM1	Meiosis specific DNA helicase involved in the conversion of double-stranded breaks to later recombination intermediates and in crossover control; catalyzes the unwinding of Holliday junctions; has ssDNA and dsDNA stimulated ATPase activity	3564	366	4	3	-181	-23	159
YGL256W	ADH4	Alcohol dehydrogenase type IV, dimeric enzyme demonstrated to be zinc-dependent despite sequence similarity to iron-activated alcohol dehydrogenases; transcription is induced in response to zinc deficiency; alcohol dehydrogenase isoenzyme IV	1398	240	4	3	-100	26	126
YGR122C-A			129	414	7	2	-137	-33	105
YGR144W	THI4	Thiazole synthase, catalyzes formation of the thiazole moiety of thiamin pyrophosphate; required for thiamine biosynthesis and for mitochondrial genome stability	981	482	7	3	-64	83	147
YGR170W	PSD2	Phosphatidylserine decarboxylase of the Golgi and vacuolar membranes, converts phosphatidylserine to phosphatidylethanolamine	3417	288	5	1	-171	-55	117
YGR213C	RTA1	Protein involved in 7-aminocholesterol resistance; has seven potential membrane-spanning regions	954	450	5	1	-276	-103	174
YGR213C	RTA1	Protein involved in 7-aminocholesterol resistance; has seven potential membrane-spanning regions	954	450	5	1	-423	-295	129
YGR251W			591	235	1	3	-124	8	132
YGR266W			2106	524	7	3	-106	50	156
YGR281W	YOR1	Plasma membrane ATP-binding cassette (ABC) transporter, multidrug transporter mediates export of many different organic anions including oligomycin	4434	840	5	1	-528	-292	237
YHR032W-A			180	255	4	2	-170	4	174
YHR077C	NMD2	Protein involved in the nonsense-mediated mRNA decay (NMD) pathway; interacts with Nam7p and Upf3p; involved in telomere maintenance	3270	427	9	3	-256	-107	150
YHR173C			339	497	4	3	-391	-206	186
YHR180W-A			183	297	5	3	-109	20	129
YIL003W	CFD1	Highly conserved, putative P-loop ATPase localized in the cytoplasm; has a potential role in assembly of iron-sulfur clusters in proteins	882	426	6	3	-61	92	153
YIL059C			366	503	8	3	-52	77	129
YIL120W	QDR1	Multidrug transporter of the major facilitator superfamily, required for resistance to quinidine, ketoconazole, fluconazole, and barba	1692	410	3	3	-271	-125	147
YIL166C			1629	371	4	3	-196	-59	138
YIR018C-A			138	823	8	1	-261	-118	144
YIR018C-A			138	823	8	1	-459	-319	141
YIR020C			303	757	8	2	-368	-222	147
YIR020C			303	757	8	3	-124	-5	120
YJL033W	HCA4	Putative nucleolar DEAD box RNA helicase; high-copy number suppression of a U14 snoRNA processing mutant suggests an involvement in 18S rRNA synthesis	2313	277	2	3	-169	-38	132
YJL045W			1905	139	1	3	-25	98	123
YJL084C	ALY2	Cytoplasmic protein of unknown function that interacts with the cyclin Pcl7p; phosphorylated in vitro by the cyclin-CDK complex, Pcl7p-Pho85p; identified as a potential Cdc28p substrate; mRNA is cell cycle regulated, peaking in M phase	3141	577	4	3	-385	-173	213
YJL084C	ALY2	Cytoplasmic protein of unknown function that interacts with the cyclin Pcl7p; phosphorylated in vitro by the cyclin-CDK complex, Pcl7p-Pho85p; identified as a potential Cdc28p substrate; mRNA is cell cycle regulated, peaking in M phase	3141	577	4	3	-547	-428	120
YJL119C			324	340	3	3	-214	-29	186
YJL119C			324	340	3	1	-219	-37	183
YJR154W			1041	444	5	2	-215	-111	105
YKL165C-A			234	505	6	1	-222	-31	192
YKL165C-A			234	505	6	1	-432	-250	183
YKL165C-A			234	505	6	2	-470	-366	105
YKL219W	COS9	Protein of unknown function, member of the DUP380 subfamily of conserved, often subtelomerically-encoded proteins	1224	694	7	1	-471	-346	126
YKL219W	COS9	Protein of unknown function, member of the DUP380 subfamily of conserved, often subtelomerically-encoded proteins	1224	694	7	3	-253	-128	126
YKL219W	COS9	Protein of unknown function, member of the DUP380 subfamily of conserved, often subtelomerically-encoded proteins	1224	694	7	2	-101	10	111
YKL220C	FRE2	Ferric reductase and cupric reductase, reduces siderophore-bound iron and oxidized copper prior to uptake by transporters; expression induced by low iron levels but not by low copper levels	2136	131	2	3	-19	86	105
YKR005C			1344	334	7	1	-303	-127	177
YLL030C			342	365	6	2	-212	-21	192
YLL030C			342	365	6	3	-172	-62	111
YLR041W			321	603	11	1	-231	-115	117
YLR115W	CFT2	Subunit of the mRNA cleavage and polyadenlylation factor (CPF); required for pre-mRNA cleavage, polyadenylation and poly(A) site recognition, 43% similarity with the mammalian CPSF-100 protein.	2580	397	7	1	-312	-160	153
YLR120C	YPS1	Aspartic protease, attached to the plasma membrane via a glycosylphosphatidylinositol (GPI) anchor	1710	437	4	3	-253	-41	213
YLR140W			327	404	4	2	-284	-153	132
YLR287C			1068	318	5	2	-233	-66	168
YLR453C	RIF2	Protein that binds to the Rap1p C-terminus and acts synergistically with Rif1p to help control telomere length and establish telomeric silencing; deletion results in telomere elongation	1188	594	8	1	-207	-13	195
YLR453C	RIF2	Protein that binds to the Rap1p C-terminus and acts synergistically with Rif1p to help control telomere length and establish telomeric silencing; deletion results in telomere elongation	1188	594	8	2	-431	-294	138
YML005W	TRM12	S-adenosylmethionine-dependent methyltransferase of the seven beta-strand family; required for wybutosine formation in phenylalanine-accepting tRNA	1389	470	8	2	-290	-63	228
YML089C			369	177	3	3	-106	32	138
YMR046W-A			129	533	7	1	-396	-223	174
YMR059W	SEN15	Subunit of the tRNA splicing endonuclease, which is composed of Sen2p, Sen15p, Sen34p, and Sen54p	387	174	5	3	-22	98	120
YMR082C			357	446	5	1	-192	-40	153
YMR083W	ADH3	Mitochondrial alcohol dehydrogenase isozyme III; involved in the shuttling of mitochondrial NADH to the cytosol under anaerobic conditions and ethanol production	1128	624	8	1	-432	-223	210
YMR199W	CLN1	G1 cyclin involved in regulation of the cell cycle; activates Cdc28p kinase to promote the G1 to S phase transition; late G1 specific expression depends on transcription factor complexes, MBF (Swi6p-Mbp1p) and SBF (Swi6p-Swi4p)	1641	378	2	1	-252	-127	126
YMR204C	INP1	Peripheral membrane protein of peroxisomes involved in peroxisomal inheritance	1263	456	6	2	-377	-204	174
YMR265C			1386	440	4	3	-391	-227	165
YMR265C			1386	440	4	1	-195	-61	135
YMR279C			1623	164	1	2	-83	55	138
YNL004W	HRB1	Poly(A+) RNA-binding protein, involved in the export of mRNAs from the nucleus to the cytoplasm; similar to Gbp2p and Npl3p	1290	437	10	1	-198	-64	135
YNL116W	DMA2	Protein involved in regulating spindle position and orientation, functionally redundant with Dma1p; homolog of S. pombe Dma1 and H. sapiens Chfr	1569	276	2	2	-104	58	162
YNL116W	DMA2	Protein involved in regulating spindle position and orientation, functionally redundant with Dma1p; homolog of S. pombe Dma1 and H. sapiens Chfr	1569	276	2	3	-211	-104	108
YNL130C	CPT1	Cholinephosphotransferase, required for phosphatidylcholine biosynthesis and for inositol-dependent regulation of EPT1 transcription	1182	369	5	3	-328	-200	129
YNL130C	CPT1	Cholinephosphotransferase, required for phosphatidylcholine biosynthesis and for inositol-dependent regulation of EPT1 transcription	1182	369	5	1	-42	78	120
YNL130C-A			147	652	4	1	-393	-256	138
YNL187W			1074	207	6	3	-175	44	219
YNL267W	PIK1	Phosphatidylinositol 4-kinase; catalyzes first step in the biosynthesis of phosphatidylinositol-4,5-biphosphate; may control cytokineses through the actin cytoskeleton	3201	327	1	2	-230	52	282
YNL276C			396	295	4	3	-262	-71	192
YNR067C	DSE4	Daughter cell-specific secreted protein with similarity to glucanases, degrades cell wall from the daughter side causing daughter to separate from mother	3354	403	4	3	-289	-134	156
YOL011W	PLB3	Phospholipase B (lysophospholipase) involved in phospholipid metabolism; hydrolyzes phosphatidylinositol and phosphatidylserine and displays transacylase activity in vitro	2061	747	8	3	-229	-44	186
YOL011W	PLB3	Phospholipase B (lysophospholipase) involved in phospholipid metabolism; hydrolyzes phosphatidylinositol and phosphatidylserine and displays transacylase activity in vitro	2061	747	8	2	-218	-105	114
YOL011W	PLB3	Phospholipase B (lysophospholipase) involved in phospholipid metabolism; hydrolyzes phosphatidylinositol and phosphatidylserine and displays transacylase activity in vitro	2061	747	8	1	-534	-427	108
YOL117W	RRI2	Subunit of the COP9 signalosome (CSN) complex that cleaves the ubiquitin-like protein Nedd8 from SCF ubiquitin ligases; plays a role in the mating pheromone response	1938	898	10	1	-183	-70	114
YOL134C			390	561	11	3	-58	83	141
YOL134C			390	561	11	1	-168	-46	123
YOL134C			390	561	11	2	-281	-174	108
YOL152W	FRE7	Putative ferric reductase with similarity to Fre2p; expression induced by low copper levels	1863	897	13	3	-418	-251	168
YOL155W-A			135	192	4	3	-148	-35	114
YOR029W			336	884	13	1	-588	-478	111
YOR029W			336	884	13	2	-347	-243	105
YOR049C	RSB1	Suppressor of sphingoid long chain base (LCB) sensitivity of an LCB-lyase mutation; putative integral membrane transporter or flippase that may transport LCBs from the cytoplasmic side toward the extracytoplasmic side of the membrane	1065	213	2	3	-85	23	108
YOR051C			1239	459	3	3	-268	-89	180
YOR186W			435	705	6	2	-284	0	285
YOR225W			330	267	3	2	-113	4	117
YOR273C	TPO4	Polyamine transport protein, recognizes spermine, putrescine, and spermidine; localizes to the plasma membrane; member of the major facilitator superfamily	1980	607	8	3	-283	-143	141
YOR273C	TPO4	Polyamine transport protein, recognizes spermine, putrescine, and spermidine; localizes to the plasma membrane; member of the major facilitator superfamily	1980	607	8	1	-231	-121	111
YOR277C			309	358	6	3	-286	-167	120
YOR348C	PUT4	Proline permease, required for high-affinity transport of proline; also transports the toxic proline analog azetidine-2-carboxylate (AzC); PUT4 transcription is repressed in ammonia-grown cells	1884	234	4	1	-123	-4	120
YOR371C	GPB1	Proposed beta subunit of the heterotrimeric G protein; interacts with the receptor Grp1p, affects signaling by altering the level of phosphorylation of PKS substrates; regulates pseudohyphal growth through cAMP levels; homolog of Gpb2p	2694	466	6	3	-178	-71	108
YOR376W-A			156	475	5	1	-369	-160	210
YOR381W-A			168	460	2	1	-285	-103	183
YPL034W			498	334	7	2	-209	-99	111
YPL036W	PMA2	Plasma membrane H+-ATPase, isoform of Pma1p, involved in pumping protons out of the cell; regulator of cytoplasmic pH and plasma membrane potential	2844	556	5	2	-470	-363	108
YPL036W	PMA2	Plasma membrane H+-ATPase, isoform of Pma1p, involved in pumping protons out of the cell; regulator of cytoplasmic pH and plasma membrane potential	2844	556	5	3	-316	-209	108
YPL197C			414	609	7	2	-431	-318	114
YPL197C			414	609	7	3	-49	65	114
YPL222C-A			246	565	5	2	-137	19	156
YPL222C-A			246	565	5	3	-466	-332	135
YPL280W	HSP32	Possible chaperone and cysteine protease with similarity to E. coli Hsp31 and S. cerevisiae Hsp31p, Hsp33p, and Sno4p; member of the DJ-1/ThiJ/PfpI superfamily, which includes human DJ-1 involved in Parkinson's disease	714	300	1	3	-163	56	219
YPR002C-A			198	383	7	1	-228	-97	132
YPR014C			330	656	5	3	-496	-350	147
YPR014C			330	656	5	3	-148	-17	132
YPR022C			3402	938	10	1	-723	-604	120
YPR022C			3402	938	10	2	-458	-354	105
YPR153W			435	156	2	3	-115	35	150
YPR193C	HPA2	Tetrameric histone acetyltransferase with similarity to Gcn5p, Hat1p, Elp3p, and Hpa3p; acetylates histones H3 and H4 in vitro and exhibits autoacetylation activity	471	604	8	3	-346	-215	132
115	unique genes
