# Supplementary material for: Upstream sequence elements direct post-transcriptional regulation of gene expression under stress conditions in yeast
Source: BMC Genomics. 2009 Jan 7;10:7. doi: 10.1186/1471-2164-10-7 (PMC2649001; doi:10.1186/1471-2164-10-7)
Supplement: Additional file 7 — Full Statistics for conserved 61 uORF sub set. This spreadsheet provides the full data for conserved uORFs, listing the parent gene, position of uORF in the UTR, PhastCons score, conservation Z-score, and number of aligned species in which a uORF is directly conserved. [file 1471-2164-10-7-S7.xls]

## Sheet: conserved
ORF	Name	uORF start	uORF score	log(zscore)	Aligned	Desc	Zhang &Dietrich	stress info
YAL037C-B		-58	1	1.70283	4
YBR051W		-694	0.996356	5.80175	3
YBR204C		-283	0.993869	11.0456	3
YBR217W	ATG12	-8	0.993833	7.58361	4	Ubiquitin-like modifier, conjugated via an isopeptide bond to a lysine residue of Atg5p by the E1 enzyme, Atg7p, and the E2 enzyme, Atg10p, a step that is essential for autophagy
YBR300C		-248	0.994833	2.77319	4
YCL007C		-266	0.994648	2.35501	2
YCR015C		-171	0.99916	12.1226	1
YDL159W-A		-203	0.999133	2.58211	4
YDL159W-A		-40	0.998205	2.6802	3
YDL159W-A		-119	0.990696	2.01837	2
YDR334W	SWR1	-52	0.997775	0.908949	4	Swi2/Snf2-related ATPase that is the structural component of the SWR1 complex, which exchanges histone variant H2AZ (Htz1p) for chromatin-bound histone H2A
YDR417C		-144	0.999908	2.87921	4
YDR417C		-202	0.999767	3.06963	3
YDR417C		-213	1	2.87935	2
YDR417C		-218	0.999161	1.49354	2
YDR524C	AGE1	-14	0.995943	4.32371	3	ADP-ribosylation factor (ARF) GTPase activating protein (GAP) effector, involved in the secretory and endocytic pathways; contains C2C2H2 cysteine/histidine motif
YDR524C	AGE1	-205	0.998142	4.35932	2	ADP-ribosylation factor (ARF) GTPase activating protein (GAP) effector, involved in the secretory and endocytic pathways; contains C2C2H2 cysteine/histidine motif
YDR531W		-17	0.994771	2.26276	4
YEL009C	GCN4	-151	0.999617	3.50799	4	Transcriptional activator of amino acid biosynthetic genes in response to amino acid starvation; expression is tightly regulated at both the transcriptional and translational levels	y
YEL009C	GCN4	-361	0.999158	3.50732	4	Transcriptional activator of amino acid biosynthetic genes in response to amino acid starvation; expression is tightly regulated at both the transcriptional and translational levels	y
YEL009C	GCN4	-176	0.998333	3.50611	4	Transcriptional activator of amino acid biosynthetic genes in response to amino acid starvation; expression is tightly regulated at both the transcriptional and translational levels	y
YEL009C	GCN4	-293	0.990067	3.67961	3	Transcriptional activator of amino acid biosynthetic genes in response to amino acid starvation; expression is tightly regulated at both the transcriptional and translational levels	y
YEL034C-A		-222	0.999167	2.97285	1
YER167W	BCK2	-244	0.990058	2.8058	3	Protein rich in serine and threonine residues involved in protein kinase C signaling pathway, which controls cell integrity; overproduction suppresses pkc1 mutations
YER187W		-635	0.997008	3.63546	2
YER187W		-179	0.995382	2.48084	1
YGL060W	YBP2	-32	0.992695	10.2506	4	Protein with a role in resistance to oxidative stress; has similarity to Ybp1p, which is involved in regulation of the transcription factor Yap1p via oxidation of specific cysteine residues
YGL123C-A		-477	0.999911	1.61292	4
YGL123C-A		-141	0.996703	2.30139	3
YGL123C-A		-470	0.999846	2.23186	3
YGL123C-A		-562	0.99995	2.74175	1
YGL220W		-191	0.995909	2.05942	4
YGR064W		-23	0.997104	4.53639	3			low h2o2, down
YHR071W	PCL5	-172	0.994205	2.75191	2	Cyclin, interacts with Pho85p cyclin-dependent kinase (Cdk), induced by Gcn4p at level of transcription, specifically required for Gcn4p degradation, may be sensor of cellular protein biosynthetic capacity		amino acid up
YHR173C		-282	1	4.8398	6
YHR173C		-164	1	4.73828	2
YIR020C		-492	0.999494	4.0876	1
YKL145W-A		-117	0.997106	1.87018	5
YKL182W	FAS1	-141	0.998881	2.82567	4	Beta subunit of fatty acid synthetase, which catalyzes the synthesis of long-chain saturated fatty acids; contains acetyltransacylase, dehydratase, enoyl reductase, malonyl transacylase, and palmitoyl transacylase activities
YLR041W		-146	0.999727	8.37076	5
YLR041W		-128	0.998017	7.78539	3
YLR224W		-41	0.993493	7.90852	4
YMR044W	IOC4	-332	0.997311	2.87337	2	Member of a complex (Isw1b) with Isw1p and Ioc2p that exhibits nucleosome-stimulated ATPase activity and acts within coding regions to coordinate transcription elongation with termination and processing, contains a PWWP motif
YMR083W	ADH3	-281	0.993522	13.8572	3	Mitochondrial alcohol dehydrogenase isozyme III; involved in the shuttling of mitochondrial NADH to the cytosol under anaerobic conditions and ethanol production		low h2o2, down
YMR182C	RGM1	-16	0.993088	1.83247	4	Putative transcriptional repressor with proline-rich zinc fingers; overproduction impairs cell growth
YMR206W		-54	0.994913	8.95567	2
YMR265C		-61	0.999511	4.89198	1
YNL056W	OCA2	-5	0.999056	6.13138	3	Putative protein with similarity to predicted tyrosine phosphatases Oca1p and Siw14p; green fluorescent protein (GFP)-fusion protein localizes to the cytoplasm; YNL056W is not an essential gene
YOL036W		-254	0.997533	2.59342	4
YOR029W		-209	0.993426	3.37888	3
YOR225W		-214	0.999477	1.26744	1
YOR329W-A		-68	0.997837	8.80844	1
YPL034W		-296	0.997811	10.7676	4
YPR013C		-380	0.996679	3.00775	3
YPR013C		-179	0.994744	3.20277	2
YPR026W	ATH1	-64	0.991133	8.20223	4	Acid trehalase required for utilization of extracellular trehalose
YPR072W	NOT5	-23	0.993505	3.26058	3	Subunit of the CCR4-NOT complex, which is a global transcriptional regulator with roles in transcription initiation and elongation and in mRNA degradation
YPR138C	MEP3	-106	0.99612	2.61129	3	Ammonium permease of high capacity and low affinity; belongs to a ubiquitous family of cytoplasmic membrane proteins that transport only ammonium (NH4+); expression is under the nitrogen catabolite repression regulation ammonia permease		butanol up, low h2ho2 up
YPR201W	ARR3	-373	0.997374	2.30648	2	Arsenite transporter of the plasma membrane, required for resistance to arsenic compounds; transcription is activated by Arr1p in the presence of arsenite
YPR201W	ARR3	-57	0.99754	3.54828	1	Arsenite transporter of the plasma membrane, required for resistance to arsenic compounds; transcription is activated by Arr1p in the presence of arsenite
YPR201W	ARR3	-570	0.994856	2.8708	1	Arsenite transporter of the plasma membrane, required for resistance to arsenic compounds; transcription is activated by Arr1p in the presence of arsenite
43	different genes

## Sheet: bmc-252-set
uORF containing genes from different data sources
Dataset 1	Dataset 2	Dataset 3
					Dataset 1	uORF containing genes predicted to be functionally important and conserved from Cvijović M, et al BMC Bioinformatics 2007, 8:295												(actually they list 256 genes)
YAL003W	YAL037C-B	YAL037C-B		YAL003W	Dataset 2	uORF containing genes from our current study, 61 uORFs from 43 genes, genes with highly conserved uORFs present in other sensu stricto yeast species
YAL040C	YBR051W	YDR417C		YAL040C	Dataset 3	uORF containing genes from our current study, 196 uORFs from 127 genes, genes with highly conserved uORFs present in other sensu stricto yeast species
YAL047C	YBR204C	YHR173C		YAL047C
YAL053W	YBR217W	YHR173C		YAL053W
YBL016W	YBR300C	YOL134C		YBL016W	total unique genes		365
YBL025W	YCL007C	YGL123C-A		YBL025W
YBL031W	YCR015C	YGL123C-A		YBL031W
YBL052C	YDL159W-A	YDR417C		YBL052C
YBL055C	YDL159W-A	YKL096C-B		YBL055C
YBL064C	YDL159W-A	YGL123C-A		YBL064C
YBL067C	YDR334W	YDR417C		YBL067C
YBR025C	YDR417C	YLR041W		YBR025C
YBR040W	YDR417C	YHR173C		YBR040W
YBR054W	YDR417C	YEL009C	Zhang & dietrich	YBR054W
YBR063C	YDR417C	YOR277C		YBR063C
YBR077C	YDR524C	YMR265C		YBR077C
YBR103W	YDR524C	YIR020C		YBR103W
YBR126C	YDR531W	YOR225W		YBR126C
YBR203W	YEL009C	YGR034W		YBR203W
YCL027W	YEL009C	YJL139C		YCL027W
YCL057W	YEL009C	YOL134C		YCL057W
YCR004C	YEL009C	YEL034C-A		YCR004C
YCR011C	YEL034C-A	YDR417C		YCR011C
YCR015C	YER167W	YCR015C		YCR015C
YCR048W	YER187W	YEL009C	Zhang & dietrich	YCR048W
YDL004W	YER187W	YEL034C-A		YDL004W
YDL014W	YGL060W	YDL159W-A		YDL014W
YDL021W	YGL123C-A	YNL056W		YDL021W
YDL051W	YGL123C-A	YDR524W-C		YDL051W
YDL078C	YGL123C-A	YKL182W		YDL078C
YDL139C	YGL123C-A	YJL133W		YDL139C
YDL146W	YGL220W	YJL004C		YDL146W
YDL176W	YGR064W	YEL009C	Zhang & dietrich	YDL176W
YDL205C	YHR071W	YDL159W-A		YDL205C
YDL229W	YHR173C	YDR524C		YDL229W
YDR085C	YHR173C	YIR030W-A		YDR085C
YDR123C	YIR020C	YLR041W		YDR123C
YDR124W	YKL145W-A	YOR329W-A		YDR124W
YDR145W	YKL182W	YPL034W		YDR145W
YDR146C	YLR041W	YMR204C		YDR146C
YDR198C	YLR041W	YPR201W		YDR198C
YDR224C	YLR224W	YOL036W		YDR224C
YDR225W	YMR044W	YKL076C		YDR225W
YDR253C	YMR083W	YPR201W		YDR253C
YDR308C	YMR182C	YMR204C		YDR308C
YDR346C	YMR206W	YMR044W		YDR346C
YDR420W	YMR265C	YKL145W-A		YDR420W
YDR423C	YNL056W	YGR064W		YDR423C
YDR435C	YOL036W	YER187W		YDR435C
YDR436W	YOR029W	YPR013C		YDR436W
YDR466W	YOR225W	YGL123C-A		YDR466W
YDR480W	YOR329W-A	YPR013C		YDR480W
YEL007W	YPL034W	YJL004C		YEL007W
YEL009C	YPR013C	YBR051W		YEL009C
YEL013W	YPR013C	YIR020C		YEL013W
YEL026W	YPR026W	YPR138C		YEL026W
YEL047C	YPR072W	YDR524C		YEL047C
YEL061C	YPR138C	YGL220W		YEL061C
YER012W	YPR201W	YBR204C		YER012W
YER090W	YPR201W	YER187W		YER090W
YER092W	YPR201W	YCL007C		YER092W
YER098W		YPL197C		YER098W
YER109C		YMR206W		YER109C
YER118C		YPR201W		YER118C
YER129W		YBR300C		YER129W
YER130C		YGL041W-A		YER130C
YER158C		YDR052C		YER158C
YER167W		YDR531W		YER167W
YER172C		YPR013C		YER172C
YFL027C		YCL007C		YFL027C
YFL030W		YJL100W		YFL030W
YFR028C		YHR071W		YFR028C
YFR030W		YDR206W		YFR030W
YGL006W		YDR524C		YGL006W
YGL032C		YBR204C		YGL032C
YGL071W		YBR217W		YGL071W
YGL124C		YPR201W		YGL124C
YGL162W		YMR083W		YGL162W
YGL197W		YPR072W		YGL197W
YGL248W		YLR224W		YGL248W
YGR089W		YOR029W		YGR089W
YGR136W		YDR536W		YGR136W
YGR148C		YMR182C		YGR148C
YGR214		YPR201W		YGR214
YGR221C		YGL060W		YGR221C
YGR254W		YJR131W		YGR254W
YGR285C		YER187W		YGR285C
YHL015W		YKR092C		YHL015W
YHL034C		YBR099C		YHL034C
YHR009C		YDL205C		YHR009C
YHR052W		YHR032W-A		YHR052W
YHR064C		YGL041W-A		YHR064C
YHR071W		YPR026W		YHR071W
YHR092C		YLR140W		YHR092C
YHR094C		YDL159W-A		YHR094C
YHR107C		YEL009C	Zhang & dietrich	YHR107C
YHR140W		YER167W		YHR140W
YHR171W		YOR329W-A		YHR171W
YHR172W		YDR060W		YHR172W
YHR184W		YKL176C		YHR184W
YHR204W		YCR020C		YHR204W
YHR206W		YGR019W		YHR206W
YIL002C		YKL076C		YIL002C
YIL011W		YCL007C		YIL011W
YIL031W		YIL112W		YIL031W
YIL118W		YJL004C		YIL118W
YIL119C		YOL001W		YIL119C
YIL151C		YIR020C		YIL151C
YIL166C		YDL159W-A		YIL166C
YIR027C		YDR206W		YIR027C
YJL036W		YPR201W		YJL036W
YJL088W		YBR204C		YJL088W
YJL105W		YOL130W		YJL105W
YJL139C		YDL159W-A		YJL139C
YJL160C		YPR201W		YJL160C
YJL161W		YDL205C	Zhang & dietrich	YJL161W
YJL190C		YPR013C		YJL190C
YJL200C		YLR443W	Zhang & dietrich	YJL200C
YJR036C		YDL159W-A		YJR036C
YJR062C		YMR075W		YJR062C
YJR104C		YJL168C		YJR104C
YKL004W		YBR213W		YKL004W
YKL051W		YDL159W-A		YKL051W
YKL064W		YPR201W		YKL064W
YKL067W		YOR029W		YKL067W
YKL093W		YKL109W	Zhang & dietrich	YKL093W
YKL096W		YBR253W		YKL096W
YKL104C		YPR201W		YKL104C
YKL109W		YOR053W		YKL109W
YKL113C		YBR204C		YKL113C
YKL144C		YMR083W		YKL144C
YKL179C		YMR075W		YKL179C
YKL182W		YOL010W		YKL182W
YKR004C		YDL159W-A		YKR004C
YLL036C		YJR008W		YLL036C
YLL046C		YJL098W		YLL046C
YLL051C		YJL033W		YLL051C
YLR009W		YKL096C-B		YLR009W
YLR022C		YCR020C		YLR022C
YLR028C		YOL011W		YLR028C
YLR047C		YNL130C-A		YLR047C
YLR055C		YPL034W		YLR055C
YLR060W		YKL064W		YLR060W
YLR072W		YFR022W		YLR072W
YLR083C		YER187W		YLR083C
YLR088W		YEL018C-A		YLR088W
YLR100W		YDR476C		YLR100W
YLR105C		YOL027C		YLR105C
YLR108C		YHR078W		YLR108C
YLR109W		YPL197C		YLR109W
YLR136C		YLR120C		YLR136C
YLR150W		YPL038W		YLR150W
YLR186W		YBR076W		YLR186W
YLR196W		YFR022W		YLR196W
YLR201C		YMR199W		YLR201C
YLR216C		YOL011W		YLR216C
YLR220W		YPL149W		YLR220W
YLR224W		YJL132W		YLR224W
YLR229C		YER187W		YLR229C
YLR243W		YLR139C		YLR243W
YLR293C		YPL177C		YLR293C
YLR301W		YJL103C		YLR301W
YLR312C		YJR008W		YLR312C
YLR319C		YOR303W		YLR319C
YLR325C		YJL119C		YLR325C
YLR353W		YJR122W		YLR353W
YLR373C		YPL128C		YLR373C
YLR399C		YPL034W		YLR399C
YLR401C		YER137W-A		YLR401C
YLR413W		YPR119W		YLR413W
YLR427W		YCR015C		YLR427W
YLR443W		YML106W		YLR443W
YML007W		YPR201W		YML007W
YML035C		YBR158W		YML035C
YML043C		YGR050C		YML043C
YML093W		YBR136W		YML093W
YML106W		YOR305W		YML106W
YMR010W		YCL054W		YMR010W
YMR014W		YDR299W		YMR014W
YMR016C		YGL180W		YMR016C
YMR063W		YLR383W		YMR063W
YMR126C		YDR123C		YMR126C
YMR144W		YDL176W		YMR144W
YMR145C		YEL018C-A		YMR145C
YMR146C		YNR070W		YMR146C
YMR215W		YOR273C		YMR215W
YMR233W		YOR348C		YMR233W
YMR257C		YKR005C		YMR257C
YMR280C		YOR321W		YMR280C
YNL004W		YCR045W-A		YNL004W
YNL014W		YKL096C-B		YNL014W
YNL042W		YER187W		YNL042W
YNL053W		YBR099C		YNL053W
YNL064C		YKL174C		YNL064C
YNL068C		YNL077W		YNL068C
YNL094W		YIL059C		YNL094W
YNL125C				YNL125C
YNL154C				YNL154C
YNL158W				YNL158W
YNL218W				YNL218W
YNL220W				YNL220W
YNL229C				YNL229C
YNL256W				YNL256W
YNL282W				YNL282W
YNR003C				YNR003C
YNR016C				YNR016C
YNR017W				YNR017W
YNR032W				YNR032W
YNR049C				YNR049C
YNR055C				YNR055C
YOL001W				YOL001W
YOL041C				YOL041C
YOL093W				YOL093W
YOL100W				YOL100W
YOL113W				YOL113W
YOL119C				YOL119C
YOL130W				YOL130W
YOL137W				YOL137W
YOL144W				YOL144W
YOR060C				YOR060C
YOR061W				YOR061W
YOR112W				YOR112W
YOR124C				YOR124C
YOR166C				YOR166C
YOR167C				YOR167C
YOR231W				YOR231W
YOR238W				YOR238W
YOR251C				YOR251C
YOR254C				YOR254C
YOR271C				YOR271C
YOR308C				YOR308C
YOR353C				YOR353C
YPL004C				YPL004C
YPL011C				YPL011C
YPL020C				YPL020C
YPL029W				YPL029W
YPL034W				YPL034W
YPL057C				YPL057C
YPL075W				YPL075W
YPL086C				YPL086C
YPL103C				YPL103C
YPL106C				YPL106C
YPL211W				YPL211W
YPL254W				YPL254W
YPL262W				YPL262W
YPR006C				YPR006C
YPR016C				YPR016C
YPR026W				YPR026W
YPR051W				YPR051W
YPR054W				YPR054W
YPR091C				YPR091C
YPR113W				YPR113W
YPR137W				YPR137W
YPR149W				YPR149W
YPR174C				YPR174C
YPR191W				YPR191W
				YAL037C-B
256	43	126		YBR051W
				YBR204C
				YBR217W
				YBR300C
				YCL007C
				YCR015C
				YDL159W-A
				YDL159W-A
				YDL159W-A
				YDR334W
				YDR417C
				YDR417C
				YDR417C
				YDR417C
				YDR524C
				YDR524C
				YDR531W
				YEL009C
				YEL009C
				YEL009C
				YEL009C
				YEL034C-A
				YER167W
				YER187W
				YER187W
				YGL060W
				YGL123C-A
				YGL123C-A
				YGL123C-A
				YGL123C-A
				YGL220W
				YGR064W
				YHR071W
				YHR173C
				YHR173C
				YIR020C
				YKL145W-A
				YKL182W
				YLR041W
				YLR041W
				YLR224W
				YMR044W
				YMR083W
				YMR182C
				YMR206W
				YMR265C
				YNL056W
				YOL036W
				YOR029W
				YOR225W
				YOR329W-A
				YPL034W
				YPR013C
				YPR013C
				YPR026W
				YPR072W
				YPR138C
				YPR201W
				YPR201W
				YPR201W
				YAL037C-B
				YDR417C
				YHR173C
				YHR173C
				YOL134C
				YGL123C-A
				YGL123C-A
				YDR417C
				YKL096C-B
				YGL123C-A
				YDR417C
				YLR041W
				YHR173C
				YEL009C
				YOR277C
				YMR265C
				YIR020C
				YOR225W
				YGR034W
				YJL139C
				YOL134C
				YEL034C-A
				YDR417C
				YCR015C
				YEL009C
				YEL034C-A
				YDL159W-A
				YNL056W
				YDR524W-C
				YKL182W
				YJL133W
				YJL004C
				YEL009C
				YDL159W-A
				YDR524C
				YIR030W-A
				YLR041W
				YOR329W-A
				YPL034W
				YMR204C
				YPR201W
				YOL036W
				YKL076C
				YPR201W
				YMR204C
				YMR044W
				YKL145W-A
				YGR064W
				YER187W
				YPR013C
				YGL123C-A
				YPR013C
				YJL004C
				YBR051W
				YIR020C
				YPR138C
				YDR524C
				YGL220W
				YBR204C
				YER187W
				YCL007C
				YPL197C
				YMR206W
				YPR201W
				YBR300C
				YGL041W-A
				YDR052C
				YDR531W
				YPR013C
				YCL007C
				YJL100W
				YHR071W
				YDR206W
				YDR524C
				YBR204C
				YBR217W
				YPR201W
				YMR083W
				YPR072W
				YLR224W
				YOR029W
				YDR536W
				YMR182C
				YPR201W
				YGL060W
				YJR131W
				YER187W
				YKR092C
				YBR099C
				YDL205C
				YHR032W-A
				YGL041W-A
				YPR026W
				YLR140W
				YDL159W-A
				YEL009C
				YER167W
				YOR329W-A
				YDR060W
				YKL176C
				YCR020C
				YGR019W
				YKL076C
				YCL007C
				YIL112W
				YJL004C
				YOL001W
				YIR020C
				YDL159W-A
				YDR206W
				YPR201W
				YBR204C
				YOL130W
				YDL159W-A
				YPR201W
				YDL205C
				YPR013C
				YLR443W
				YDL159W-A
				YMR075W
				YJL168C
				YBR213W
				YDL159W-A
				YPR201W
				YOR029W
				YKL109W
				YBR253W
				YPR201W
				YOR053W
				YBR204C
				YMR083W
				YMR075W
				YOL010W
				YDL159W-A
				YJR008W
				YJL098W
				YJL033W
				YKL096C-B
				YCR020C
				YOL011W
				YNL130C-A
				YPL034W
				YKL064W
				YFR022W
				YER187W
				YEL018C-A
				YDR476C
				YOL027C
				YHR078W
				YPL197C
				YLR120C
				YPL038W
				YBR076W
				YFR022W
				YMR199W
				YOL011W
				YPL149W
				YJL132W
				YER187W
				YLR139C
				YPL177C
				YJL103C
				YJR008W
				YOR303W
				YJL119C
				YJR122W
				YPL128C
				YPL034W
				YER137W-A
				YPR119W
				YCR015C
				YML106W
				YPR201W
				YBR158W
				YGR050C
				YBR136W
				YOR305W
				YCL054W
				YDR299W
				YGL180W
				YLR383W
				YDR123C
				YDL176W
				YEL018C-A
				YNR070W
				YOR273C
				YOR348C
				YKR005C
				YOR321W
				YCR045W-A
				YKL096C-B
				YER187W
				YBR099C
				YKL174C
				YNL077W
				YIL059C
				365
