# Supplementary material for: Upstream sequence elements direct post-transcriptional regulation of gene expression under stress conditions in yeast
Source: BMC Genomics. 2009 Jan 7;10:7. doi: 10.1186/1471-2164-10-7 (PMC2649001; doi:10.1186/1471-2164-10-7)
Supplement: Additional file 9 — Complete statistics for all uORFs and UTRs used in the study. This details all the uORFs from all UTRs used in this study, providing locations, parent genes, and sequence information, as well as the details on all the 5' UTRs used, and their start sites with respect to each named yeast gene. [file 1471-2164-10-7-S9.xls]

## Sheet: uORF info sheet
Systematic Name	Gene Name	Description	ORF Length	UTR Length	uORF Count	Frame	Start	Stop	uORF Length	uORF Sequence	AA up	AA down	But up	But down	low up	low down	high up	high down
YOR186W			435	705	6	2	-284	0	285	ATGGCTTCTTCGCCAAGTACACGGAATAATATCCAGATAGAAGTATTTTTGTGCGGTAAAGGGTACCACATCTGCAGCAGCGCAATGAAAATTGCGTATCAACAGCAAAAGAAATACTTAAATAGCATGTTTAGCACTTTTGATATAAAAAGGGGCCGCAAATGTTCTGGCGTATTACTGTTTTTTCTTGTCAAATGTGTCACTAAGCAAGCAACTTGTAATCAAGACCTCAATTCAAGGTTAGTTTACTCCTTCTCTCAAATACTACGTAACAGATCTTATTGA
YNL267W	PIK1	Phosphatidylinositol 4-kinase; catalyzes first step in the biosynthesis of phosphatidylinositol-4,5-biphosphate; may control cytokineses through the actin cytoskeleton	3201	327	1	2	-230	52	282	ATGTTCAACTGTTGTCATTTTCGTGTTATTGCACTGAAACAAAAGAACCCTACCAAAAAATTCGTTAGAGAAAAACTAAAAGTACAAGATCTTATACTGAAGACCCTTCATTTTTTAGGCCCAACTTCTATATTAAGAAGATCCCTGGACCCTGCTAGAAATTTTCAATTAGCTTATCATTTTTCTTCATTGCGAGCGTTCGTTTTCATTAAGCATTCGTTCTCTTCACTATGCATAAAGCATCCAGTTCAAAGAAAAGCTTTGATGATACTATTGAACTAA
YFR012W-A			87	435	3	2	-356	-99	258	ATGCCTACTGAAAAAAAAAGGCAAATATTTTATATTATGAGGGAATCTCAAGCCATTCACAAGATAACTACGACCCTCCTTGGTTATTTGGCGTTGAGGCTACCCAATCAGCCGATTGCTTTAAAATATATTCAAAAAAAAATCATTGTCTCACAGAGCCCCGCCAATATCAACTACAACAACCAAATAATTACCAGGATCAAAGTGAGGTTCCTCATAACTCTTTCATTCCTTGGTATTCCCGAAGAAGACCAGTAG
YGL041W-A			249	251	4	3	-217	29	246	ATGCTAAGAGTTATATGGAAGCATAGTTCCAGAGTCACTCGTTCGATAGAACTATCGAACATTTCTACCACTAATCACACCAGGAGTTTAAGGAGGCTTTCCTGGATTTCTCCGAGAAGATTTTACGCTCAATCTTGGGACGACAGACAGCCTAATGACAAAATAGATGCACACATAAAGGTGCAGAAACTCATGGATCAAATAAATTCGAGGCCTAATGTTCTGGGAAAAGTTAGAAAAGGTTAG
YEL025C			3567	763	11	1	-375	-133	243	ATGTACGGAGTTTTTCGACTTGATCAGTGCAATCCACTGATTATCGTTTTATGTAGGTATTTTCTTGAGTTACAAAATTTTAGGGAAAGTATGGATACAACCAGAGAGCCGATGTGGTGTTTTTTTTGGTTTTTAGTACATGCAGTACGCTTCTTTTTCTATTTCCTGTATACTTCCTTTAAGCGTATTCGTCGTTATAGGTTCTATTTGCTTTCAACTGAACGCGCTTGCCTGAACGCCTAA
YGR281W	YOR1	Plasma membrane ATP-binding cassette (ABC) transporter, multidrug transporter mediates export of many different organic anions including oligomycin	4434	840	5	1	-528	-292	237	ATGCTTGCGATAAGCGCTTCTATTTTCCTCCCCACCGCGAGGCGGAAATGGCACATTTTTTTTCTTTTGCTTCTGTGCTTTTGTTGTAATTTTTGGCATGTGCTATTGTATGAAGATAACGCGTGGTTCCGTGGAAATAGCCGGAAATTTTGCCGGGAATATGACGGACATGATTTAACACCCGTGGAAATGAAAAAAGCCAAGGTAAGAAAGTGGCAATATTTTTCCTACAAATAG					YES
YBR076W	ECM8	Non-essential protein of unknown function	1020	214	3	3	-148	83	231	ATGGACTATGGCTACTTTTTTCCCGCACAACGTATTGAAGAAACAAATGGTGTGGATTTTTGGATAGACAGTAATGCTGAATTTACACAGTCTAAAAGACCTGACTCTTCAACATCCACTCTTTCGAGGGTTTTAACGGACACCACGAATGTATCCAATAATAGTGGATCACTCAAAAGAAAAACCATCAAGAACAAAATATTCCCACAAAGGAAAATATTGCAACGATAG
YML005W	TRM12	S-adenosylmethionine-dependent methyltransferase of the seven beta-strand family; required for wybutosine formation in phenylalanine-accepting tRNA	1389	470	8	2	-290	-63	228	ATGGAATTTATAGTCATTCTGTCACCCCTCCGAAACAGAAATGAATTTGTAAATGTATTCACTAAGTTTAGCCGTTTTAGACATTTGAATGTCGTTCGTCATCAGCGCGGCCAATATTGTTTACATGAAGAAAATGTTGTTAATATAGGCACTCTATTTGGTTTCATTATGAGAAGTATCTTGCTGCTTGATGTCTTCGCACTTTTTTTTTCCAGATTTTTCAGGTGA
YPL280W	HSP32	Possible chaperone and cysteine protease with similarity to E. coli Hsp31 and S. cerevisiae Hsp31p, Hsp33p, and Sno4p; member of the DJ-1/ThiJ/PfpI superfamily, which includes human DJ-1 involved in Parkinson's disease	714	300	1	3	-163	56	219	ATGAGCACAGTCAAGGGGCCGGTTCTTGAGATTTTAATGGAAAAGAGGAAAGTTGCACATACAGGTCTGCTTTTCTTTGCTTGCTCCAGACAACGATACTTAGAACTAAAACATATTTCTAGAACACTTTTCTCCTTCATTCAAAAAGAAAACTGGCCTTGCAATGACTCCAAAAAGAGCGCTAATATCTCTTACTTCATACCACGGTCCCTTCTATAA
YNL187W			1074	207	6	3	-175	44	219	ATGAATGCAATTCCGTATTGCGACACTGGCGAAGTGTTCGAGGCTGACACGATAGCGAATGTATGGAAAAGAGAAGATAAGGAATGGTTAAAAAGGACTCAAAGTGATCGAAGTGGATACGAGTATCCACGACTAGGAGAATCACCATATATCAATATGACAAGACGACTTCAGAATGGAAAAGAAGGTAATATGTCAAGATATCTTTTGGTCATGTGA
YLR120C	YPS1	Aspartic protease, attached to the plasma membrane via a glycosylphosphatidylinositol (GPI) anchor	1710	437	4	3	-253	-41	213	ATGTGTCCGAAAAAATTGAGGTTTCATAAAAAAATTCGTGGACTTATTTATGGAGAAACAGGGAAATCCGACTACTTAAGAAAAGGGTGTCAAAGAGGATTTACTTTTTTCCTTCTTTTTGCATTTGTTCCTATTTCCGCAATTGGACGGTTATTAAGAAGAACGCAATTGGCTTTTCTGTATATTAAAATACATAGCGTAATAAAAAGATAA	YES							YES
YJL084C	ALY2	Cytoplasmic protein of unknown function that interacts with the cyclin Pcl7p; phosphorylated in vitro by the cyclin-CDK complex, Pcl7p-Pho85p; identified as a potential Cdc28p substrate; mRNA is cell cycle regulated, peaking in M phase	3141	577	4	3	-385	-173	213	ATGGCAACAACTCTCATTTCTCAACGCCTTCACCTATCACTCTTCACTGTCATTTCTTTTTGCTTTGTTATTCTGCTAAATGTCTTTCATTGGTTTTCCTTTATTAAAACATTCTCTGGAGGATTTGCAGTTTCGGAAAAAAGAAATTTAATCCGATATGGTCCAATTTGGGAAAAAAAAAAGACTTGGCTAGTTCTCCTTTTCGTCTTTTAA
YMR083W	ADH3	Mitochondrial alcohol dehydrogenase isozyme III; involved in the shuttling of mitochondrial NADH to the cytosol under anaerobic conditions and ethanol production	1128	624	8	1	-432	-223	210	ATGGCATTTCGGCAGCGTCATCAAATGTACGCACCCACTTCAAGTGATCATTCGCTCGTTACTACCTATCACGTGTCGCATCACTCGCGACGTCCATGCGCATGCTGTGCCGCAGGAGAATTCGAGATGCGAATGAGCAGCAGCCATTTTGATGTTGTGAGCATCGGAACGTTTCTGCGTCCGTACACTGTCCTTTTGTTACTTAGATAA						YES
YOR376W-A			156	475	5	1	-369	-160	210	ATGCAGAGAGCGGGGCGATATGCAGCAAACAAAAGGGGCGAAATAATAGTTACTCCAAAGATGAAATGGCAGAAGAAAATGGAAAACTATACAGTTTGCGAAGGAGGCATCCTCTTAGTTAAAAAAAAATTTGGACTCATTGCACTGCAAACAGAGTTTCTAGGATTGTCATATTTTGTACCTCCTGGAATGTTAAGACTTTCTCATTAA
YDR133C			336	249	1	3	-184	17	201	ATGCAATTCTCTACCGTCGCTTCTATCGCTGCTATTGCCGCTGTTGCCTCCGCCGCTTCTAACATTACCACTGCTACTGTCACAGAAGAATCTACCACTTTGGTCACTATCACTTCTTGTGAGGACCACGTTTGTTCTGAAACAGTTTCCCCAGCTTTGGTTTCCACTGCTACCGTCACCGTAAATGACGTTATCACTTAA
YBR099C			384	187	3	2	-155	46	201	ATGATTGAAAACTGGGGTATAGGCTCACGACATTATTCGCCTTCATTTCAGGCATTCTCCCTATCTGATGAAAGGTTTTCTTTAGCGTTTCTGTACTATCCTGAGCGGATTTTACATTCAAATGAGCATATTTCATATACCGAATTGCGGGATCCATGCGCTGTTTTCCAATTAATGACACTAGGTTCGGCAGAGAATTAA							YES
YER187W			426	676	7	1	-627	-430	198	ATGAATAGATCATACACAGACGACATGAATAGCAGCCCTCCAAATTACTTGACAACAAGGACGTTTAGAATCGTTAGATTGTTTGCAATAATTTTTGCACTGCTTTTGGTAGCGTACTCATTATTTTTAAGCACACTTAGAACTGGAGCTATACCTGACCGCGCCAACACTGCTGCTCTAGTACGGCGAGCTAGGTGA
YLR453C	RIF2	Protein that binds to the Rap1p C-terminus and acts synergistically with Rif1p to help control telomere length and establish telomeric silencing; deletion results in telomere elongation	1188	594	8	1	-207	-13	195	ATGCTTCTAGGTCAAAGGGCAACCCGGCTTAGTTATCTTGAAAGTTATTATTTTAGTTTTCTAATTTTGCAGCTGTTTTCAATGAAGAAAACATTGCGCTTACAGATATGTACAGAAGGGATCTTCTTAACCATCAATTTCAATAAGTTAGAACAATATATGTACGAATATAGATATAAATACGAACGTGGTTAG
YKL165C-A			234	505	6	1	-222	-31	192	ATGCATTTTTGCAAAATTGCGTCAACGTTTCAGATACTCTCTGGTGCGCAAAAATGCGTTTATTTCAAGCCAAGTTGCAATCTTTATCAAAACTTGATATACATTAAAATACTCACTAATATATATATATATATATATATATGTACATATACATATATAGATTTATATGACGTTTCCGACGCATACTGGTGA
YLL030C			342	365	6	2	-212	-21	192	ATGGTTTTTAGGAGCAGTTTGAGGAATAAACAAGAGCTTAATGTACCGTTATACATTTTTAAAAAGCTGTCTTTTTTATTGGGTTCACAGCTCTCATTTTTTTCCATGCAAAATCATTTTTTTAGCCGCCGATGCTTCAAAATGGGTTTAAGATATTTATTGTTTAAATGTTTCTGCATCTGGATTCACTGA
YNL276C			396	295	4	3	-262	-71	192	ATGTCGAGTGGCAACGCAAGAGTGGCTGTCTACAAGTGCGGTCAAAATGTGGAAAGCTCTAAAGCACTAGCTATTACTCTTCTGTTTTTTTTTTTTTTTTTCATTCTTCTTTCGTTTTTTAACAACGAGGACAAAAAAGAGAAATCTACTACTACCGTTAGTGTTACTAGAAACTTTGTTATAGTTAATTAA
YHR173C			339	497	4	3	-391	-206	186	ATGACGTTGTTGACGTTGTTGACAGCGTTCATAACACCCTTACCCATCCACTTGGATTTGTCTTCATCTCTCATTTCCAAAGCTTCGTGGACACCGGTGGAGGCACCAGATGGAACAATGGATCTGAAAACACCCTTTTCGGTGGTTAATTCGACTTCGACGGTTGGGTTACCACGGGAGTCGTAG
YOL011W	PLB3	Phospholipase B (lysophospholipase) involved in phospholipid metabolism; hydrolyzes phosphatidylinositol and phosphatidylserine and displays transacylase activity in vitro	2061	747	8	3	-229	-44	186	ATGGCTTGGCTATGGAATTACTCAATTTGGCACTTCTTTTGCAAGATCCAGACTTGCAGGGATTCTATCACCATTATTACCACACTACTATGTTATTGTTACGCTTTTCATCCACTTTTATATAAGTTATACGTGGTTTTACGAGTTCTAATATTTCACTTTTCAGCTTGGAATACGCCGTTTTAA
YJL119C			324	340	3	3	-214	-29	186	ATGTGGTCTTCGACGCCTCCGCTTCCTCTTGATGGCTACGATCCTCAGACGAGGCCGTTTGCGTCTCTTAACGTGTGTGTGTTGTATAATGGGAGAACAGGGTTGTCTCTCCTCGGTCTTGCGCTTTTTCACTCGCAATACAGCATGCCCAAGAGTGCAGAGCCTATCAATGAGATAATTGATTAG
YKL165C-A			234	505	6	1	-432	-250	183	ATGCCGGCAAAATTACGGCCTACACAGCGAAGCTTGGACCACATATACTTATATGCCATGGTCCTAATTGAGTTCCTAGGTTTGTCACGACGGTGGCCACCGGCCGATCAACCGTATCATTTACTATTTTTTTCAAGAGGACAACGACTTCATTCTTCAAAAAGTCGTTCCAGGTACGAGTGA
YOR381W-A			168	460	2	1	-285	-103	183	ATGAAATATCCATCTTCTTTCCGAATTCTGTATAAAATGAAAGAGAGATTTTTTGCTCTCAATCCAGGCTCAAGGCTCTTGAGAACAGGTAATTGTTGTTTAGCACGTTTTCAACACATTTATCAGAAAACGACAGTTAAAAATAAGACGAGCGGCGTTATCATCCTGATAGTCACTAAATGA
YJL119C			324	340	3	1	-219	-37	183	ATGCGATGTGGTCTTCGACGCCTCCGCTTCCTCTTGATGGCTACGATCCTCAGACGAGGCCGTTTGCGTCTCTTAACGTGTGTGTGTTGTATAATGGGAGAACAGGGTTGTCTCTCCTCGGTCTTGCGCTTTTTCACTCGCAATACAGCATGCCCAAGAGTGCAGAGCCTATCAATGAGATAA
YOR051C			1239	459	3	3	-268	-89	180	ATGAAAGCTGGAGTAACTTCACCATTTCTTTTTCCATTTCATGAGGTTGTAGCGGAAAAACAATTTTCCGCATATATCGTTTTGCGACCGAAAGAGGTAAAAAAAAAAGTGCGAGAAAAAGAACTCTTTTTTTCGTCATTTGAAATGTTGCATATTTTGAAAAATTTCAATATAAACTAG
YKR005C			1344	334	7	1	-303	-127	177	ATGTTGGAATGTCTAAGCGCTCTGCTGGTTCTCTTTGCCGGTGGTGGTGGGAGCGTTCTCGCAGCGGTTCAAAGCAAAACTGTGGCAGATCCTAACTTATGTCCAGGTTACAATTCACAACTGATTTCCCCCTTCCTCTCCAGTTGCGTATGTACAACAAATTTACCGAGGTACTAA
YCL056C			435	417	5	2	-383	-210	174	ATGAAACTGAAAATATGTCCAGCAAAACTAAAATTGTTTGAGCTCGATACTAACTTCCTTCTTTTTTTTTTTTTTTTTTTTTTTACTTTTGGCTATCCTATTGTAAACGCTGTTTTACCCTTTTGCAAAGCATTTGATCACAAGATATATCCCAAAAACTATTTTTTGACTTAA
YHR032W-A			180	255	4	2	-170	4	174	ATGGCATATGTGTTAGCATTCCTGTATCATCTGGGTGTAGGCGGCTTATGGTTGGGTATAACTAGCGCGTTGGTAATGATGAGTGTGTGTCAAGGATACGCCGTTTTTCATGGTGATAGACGCCGTATTCTCGGAGCGGCACGCAAGCGCAATGCTGAGACCCATACATCATGA
YMR046W-A			129	533	7	1	-396	-223	174	ATGGGTGCCCGTATACTGGCCAGCCAGAAATATTGGCTTGTTGGGTATTCATCATGCGCTGCTGTGGGTACGGCCCATTTTGTGGCAATGGTACTTGAGCAGCTTGAGGAGAGGCATGATGATGGTTCTCTGGAACAGCAGATGAGAGAGGTGTTGTTGGCTGTTGAGAATTAG
YMR204C	INP1	Peripheral membrane protein of peroxisomes involved in peroxisomal inheritance	1263	456	6	2	-377	-204	174	ATGTCAAGAATAAAGATACTGTTATTTTTTGTGTCTTATTTTTTTTCTCTTTGTTTATTTAAACGTTTTCTAAAATTAAAACTTATGTATACTGGAATATGTGATATAGACGATTTAAAAGATAATTCCAATAAACGTCCCTCGGATCTCATATTTATAAAGGTACCCTTTTAA
YGR213C	RTA1	Protein involved in 7-aminocholesterol resistance; has seven potential membrane-spanning regions	954	450	5	1	-276	-103	174	ATGCCCGCTGTCAACAATCTGCTCAATGCGGTATTCACAATGATATCTGTGATATTTCAAGCCTCACTTGCTAAAGATGAGTTCCGTGGATCTTTGGTGAAAAGAACAATAAGAGGTTGTCATATTCTTGGGAAGGGGCTTATCATGCAGCAAAAGACTTATGCGTATATATAG
YBR204C			1128	872	12	2	-362	-192	171	ATGAAAAATAAAAAGGATAACACTATGATGAGCCCAATGAATGATGATCTGATTCCCTTTTGGTATTTTCTAATCAGCAATGCCGATTTGGGCATTAGCTTCTTTTTGTGGTGCACAGACATAATTGCACGCTGGATATTGATAGTGTTGTTGTCCGCAGACGAGGCCTGA
YEL018C-A			534	494	6	1	-366	-199	168	ATGTTACAAGACTTTAGATTTTCGAAGTGTCGCCTACTATCTCCTTACTCTAGTGCTCTTCTCATGAACTGCACCGTATCATCCAATTCAAACTGCACTTGTCTAGCCAATTTCCAGTCGTCCGTACCAATGACCTTTCGCATTACACCGTCCGTTATGCTCTTTTGA
YLR287C			1068	318	5	2	-233	-66	168	ATGCTTTTATTAATAAGGAGGATCTTGCCGTACCTAGGGTTGGCAAACGTTTTTCTAGTTGTTTTTGAATGGGCGCTTCATAATGTGGCAATGAAAAAAAAAAAACTAGAAAAAAACTGCAATGATCTTGACGATGACATGAAGCCTCCTTTTAACAAAATCCATTGA
YOL152W	FRE7	Putative ferric reductase with similarity to Fre2p; expression induced by low copper levels	1863	897	13	3	-418	-251	168	ATGTTTGAAATAACCTCCTTCTGTCATACTATGTGCTCACTATTTTCAGAAAATGCGGTTGAAAATCCTCGTCTGCGCAAATTGAAAAAGTCGATATACGTTTCAAGTAACGCAGCCGAAATGCCCGTTTGCCAAGCTTATTATATTTGGAAAAGTGTCAAATTATAG
YMR265C			1386	440	4	3	-391	-227	165	ATGCGGCTTTGCTGTTGGTTATCAAGTATTTTCTTCCTTTTCCACGATAAAAAAACAAAGATGAAGAATTTTTTTCCAACTTCAAAACCGAAGCTGGCCCACAGAATCCACACAGAAGAAACTTTATACCCGAAAGGAGAAGAAAGGGTGTGCCTTTCCCGCTAA
YBR051W			351	795	9	3	-340	-179	162	ATGCTCATCAGTTATAATACACTGTTCAACGTTATCGTTAAATTTGATATGCCTCTCTCGTGGCTTGCCCATTATATCTCTCCTTTTGCGTGCCTTAAACCAGCTTCTCCAAAAAAGGTTCTCCAATCTTTGATCATTGTCCACTTTCTTGTGTTTTTGTAA
YNL116W	DMA2	Protein involved in regulating spindle position and orientation, functionally redundant with Dma1p; homolog of S. pombe Dma1 and H. sapiens Chfr	1569	276	2	2	-104	58	162	ATGACTCCAAACGTGGGCATATATTTTGATTTGAAAAGAAGTCGAGAAAGTATAGCAACGCATTGTATACGTTTGAAGCTTTCAGCAAAGGATATACCGTGGAAATGTACACGCCTATCCCTGCTAATACCCCTGCTCCCACTGCACCAACTTCATCGATGA
YGL251C	HFM1	Meiosis specific DNA helicase involved in the conversion of double-stranded breaks to later recombination intermediates and in crossover control; catalyzes the unwinding of Holliday junctions; has ssDNA and dsDNA stimulated ATPase activity	3564	366	4	3	-181	-23	159	ATGCCTTGTTGTAGTTTTAACATATCATGTACCACGAATGGATGCAGGCTCGGCGGGTATTTAGACTTTGCCCCGGATTATAAACAAAACGGGACTATTAGTATCATCTATCAAGAAATCCTTTCATTGAAAATGATTGATACCTCAAGGTGGATTTGA
YBR284W			2394	370	4	1	-198	-40	159	ATGATGGTTGTTCTCTGTTGTTTCGGTACTATCAACGGTTATTATCATTGGACGCAAAAATATCGTTGGCGGCTAAATACGGGGGTGGCAAAGAGTTTGCGCCCGCGTTCAGTGGATACAAACAGTATAAGTAGGACAGGCGACATCTTTAGTAAATAG
YGR266W			2106	524	7	3	-106	50	156	ATGAAAAGAAATTCCACAAAGTTAGTGAGGGGAAAGTCCTACAGAAGGTCAAAACAGTTGCTACCGGGTTCAAAGTACTCAATTGAAAATAAACACTGCTACAAAAATGCATGCTACAAACTGGTTCGACGATTGGAACCCAGAAGCTCTTTATAG
YNR067C	DSE4	Daughter cell-specific secreted protein with similarity to glucanases, degrades cell wall from the daughter side causing daughter to separate from mother	3354	403	4	3	-289	-134	156	ATGAAAGCCAGCAGAAAAGGCACGAAATCTCCCAATTTGGTTACCAAGGAAAAACTAGTTAATCATAAAGCTGAACCCAAAAAGTTAAAAATAAGAGCTGGGTATGAAAAGAGTAGCAAAGCATATACACCATACGAAGACTACAAGCGAGGGTAA					YES
YBR079C	RPG1	Subunit of the core complex of translation initiation factor 3(eIF3), essential for translation; part of a subcomplex (Prt1p-Rpg1p-Nip1p) that stimulates binding of mRNA and tRNA(i)Met to ribosomes	2895	337	1	1	-252	-97	156	ATGGTATATATTTTAGTGATAAATTTTATAAAATTATCAAAACCAAGGCATCCTTTCCTTTTATTCTGTCATTGGAATCTGCCTGTCATAATTATCACCCACCGGGTAAAGATGATAATTTTTCAGTCGCTTTGCCCGAGAAGCTTTGCCAGGTGA
YPL222C-A			246	565	5	2	-137	19	156	ATGTATAAATACATCTGTGGTCATTTAGCTACTGCAGGAAGCTTGCATCATAAACTTAGCGTCATCTTGGTGGGAAAGGTCAGCCCATTTTGTCTCCAGTTCTGGCCGCAGAGTGACATCCCATTTCGTGCGGTCGTATGGGTTTACGCTCATTAG
YIL003W	CFD1	Highly conserved, putative P-loop ATPase localized in the cytoplasm; has a potential role in assembly of iron-sulfur clusters in proteins	882	426	6	3	-61	92	153	ATGAAAACTATACACATGCGTCGAGGAGCACCCAAAACTAATACGACTATTACAATTAAGCATGGAGGAACAGGAGATAGGCGTTCCTGCGGCCTCTTTGGCAGGAATAAAACATATCATATTGATCCTTTCCGGAAAAGGTGGTGTCGGTAA
YMR082C			357	446	5	1	-192	-40	153	ATGCATAATACATTTTTACCATACAGTGATTTCACTCGAGCAGATACGATGTACGTGAGACGATCTTTTTTTTATTTTTTATCTTTCAGTTTTATTTTTTATTTTTTACCTTTGGCCCCACATCTGAGATTTCTTGCGGCACTGATTATCTAA
YLR115W	CFT2	Subunit of the mRNA cleavage and polyadenlylation factor (CPF); required for pre-mRNA cleavage, polyadenylation and poly(A) site recognition, 43% similarity with the mammalian CPSF-100 protein.	2580	397	7	1	-312	-160	153	ATGGAGTTTTTGCAGTGTAATCTCACGTGCACTAGACTGAGTAAAGCGAACCTGAGTTCAAGAAATAATGATTCACCTATGACATATAGTCCAACTATACAAGCAATGAACCCTTACGGATTGAAGTCATTCAATGTTCAATGTTTGTTGTAA
YHR077C	NMD2	Protein involved in the nonsense-mediated mRNA decay (NMD) pathway; interacts with Nam7p and Upf3p; involved in telomere maintenance	3270	427	9	3	-256	-107	150	ATGAGGATGATATTAGGGTTATTAATAGGTTTACAATTATATAATTTATGTGATAATTATCACTTGATACGAATTGATGGAGCCTGCTTCTTTTTTTTTTTTTCACTTTCTTGGCAGTCACTGAAAAACTGCATTCGAATACAGGTTTGA
YPR153W			435	156	2	3	-115	35	150	ATGTTATTCATTACCAAGACTATATCCGCCACGGCTGGATGCAGGCATCGCTCCCTGTGGCTTAAGAAAATAATAGGCACAAAACTAACAATAAAAACATCCACTACTCTGTCGCATGTTCCCTGTGCTCAGATCATTCGTAACAAATAA
YGR144W	THI4	Thiazole synthase, catalyzes formation of the thiazole moiety of thiamin pyrophosphate; required for thiamine biosynthesis and for mitochondrial genome stability	981	482	7	3	-64	83	147	ATGTTCTCTTTCTTATCATCTAGAAATAATAAATCACAACCAAAAAAATCAACTAACTATCAAAATGTCTGCTACCTCTACTGCTACTTCCACAAGTGCCTCTCAATTGCACTTAAACTCTACTCCAGTTACTCACTGCTTATCTGA
YIL120W	QDR1	Multidrug transporter of the major facilitator superfamily, required for resistance to quinidine, ketoconazole, fluconazole, and barba	1692	410	3	3	-271	-125	147	ATGTTTCTGGCCCGGTTGTTAACGGACCCTTTATCTCATCTTCTGATCTTGGAGTTTCTTCTAGTTGATAAAACCATGGTGAAGCTGAAAGGTTTGAAGAATCTCTATCACTGTAGCAAAAAAATCTTCTTACAACAAAAAAAGTAA	YES		YES
YPR014C			330	656	5	3	-496	-350	147	ATGATTGTTGCAAGAAAGTTTGCCTTTTTGACTCTCCTTCAGGTGTCAGTATTAACAAACGGCGTTGAATGTTTAAGTTATTATTTTATTCATCAAATCGACTTGGATACTTTCTCGGTGATGTCGCTAATTGGATTATACCATTAA
YIR020C			303	757	8	2	-368	-222	147	ATGTGGCATTACATAAGCATAATCCTTTTTGGGTGTGCCTGGAAAGTTCAAATTAAGGTTTTTTTCTTCTGTTTTCTTAACAAGAAAATGTCGCCCAAAGAGTTTCGGCCGTTATTTTCCTATCGAGTGGGTCCTTTTTGTCTTTAG
YIR018C-A			138	823	8	1	-261	-118	144	ATGAAATTTGCGGGGATCCCATTATCTCTATTGTTTAGCACATTAGGATCTCATCCGCCAATACTAGAATTTGACACGACTTTCAAAAGGAAAGATCTAAATTATGGTATCATGTTAATAATCAGTACGCATATTCGCATTTAG
YAR030C			342	289	5	2	-266	-123	144	ATGTCCTTGGGAAGAGCCACATTTTTCTCAATTAAATATGCACTGGGTTCGTCGAGAAAATCCGACTTGGCGTCGGTACTTTCTGAAGATGTTTGCATGCCCAGTTTATATCTTGTCTTCTCTATAGCTCTGCTATGGTGTTGA
YIR018C-A			138	823	8	1	-459	-319	141	ATGATTCATCTACCTGTTCCAGACTGCTCACCAAATCCTCGTTTTTCAGTTTGTCACTACGGTAGTGTTCGTACAGCCGTAAAGGAGACCAGTATGGAAGGAGATTTGCTTGCGCCAAAGCTTCTTTTGCGTAACGTCTAA
YOL134C			390	561	11	3	-58	83	141	ATGGAAAGCGTGATTACAGACACCCCAGGCTGCTACACATTCATTATCAGTGTCCGTCATGGCCTTTGGCTGGCATTCAATGCATGGTTCCATTATATGGTTCCTGCAAATAGCACAGTTGTCAACAGCTATATCCCATGA
YOR273C	TPO4	Polyamine transport protein, recognizes spermine, putrescine, and spermidine; localizes to the plasma membrane; member of the major facilitator superfamily	1980	607	8	3	-283	-143	141	ATGCCAAATGAAGGAAACACTGAAATGATTGCATACCCGCACTCGTGCTTACATGCTAATTGTCCTTGTCAGAGCAAACGGTACCGGAGGCTTGAATGTGTTTATGTGTATATATATATTCGCCTGTATGGAAAGTTATAG					YES
YLR453C	RIF2	Protein that binds to the Rap1p C-terminus and acts synergistically with Rif1p to help control telomere length and establish telomeric silencing; deletion results in telomere elongation	1188	594	8	2	-431	-294	138	ATGATAGCGGCTATTTTTCTTTTGTCCTTAATATATTTTTCTCCTGCAAAGGTTAGGAAGTATAAAAGGAAGGGCAGTTTCATTTATGCATTTGAATTTTACCTTATGGCTCTTTTTTCCTCCTCCTCTTCAATGTAA
YIL166C			1629	371	4	3	-196	-59	138	ATGCTACCAATTTGTCACACTTTATTGCCTAATAGGTTTGGCGCTTACTATCAAATACATGACGTATTCCCTGCGCTAGGTTCGTCTTCTACTGAATCATTTAGTATAAAAAGGCAGCGTTCAATTGTTGATTATTGA
YML089C			369	177	3	3	-106	32	138	ATGCCAAAAGCGAAAAAACCGTCTGAGAGCCCGCTAAACTCTTCAGAGTCGGTAGTAGATACCAAGATTACGCTAGCCGCACATTTCCAATTTGTTGTTATTCCCTATGCCGCACGCTTGGCAAAGCTGTATATTTGA
YBR073W	RDH54	DNA-dependent ATPase, stimulates strand exchange by modifying the topology of double-stranded DNA; involved in the recombinational repair of double-strand breaks in DNA during mitosis and meiosis; proposed to be involved in crossover interference	2775	399	5	2	-272	-135	138	ATGTGGCTTGAAATATGGATGTCTTGCCTACTTCTACTTCTGGGAAAGGCATTTTTACTCGATCGCGTTAATATATGCATCAAGAAAATAAAAAATAAAACGCGAAGAGCTAAAAAAAAAAAAGAAAACCTACTATAA
YBR051W			351	795	9	1	-345	-208	138	ATGAAATGCTCATCAGTTATAATACACTGTTCAACGTTATCGTTAAATTTGATATGCCTCTCTCGTGGCTTGCCCATTATATCTCTCCTTTTGCGTGCCTTAAACCAGCTTCTCCAAAAAAGGTTCTCCAATCTTTGA
YNL130C-A			147	652	4	1	-393	-256	138	ATGTGGAACTTTGTAAAGGGATCATCTACGTTGTTATTGTGTATAAGTTTGGTGGCTATTTTACCAGTTTGTTTGATCACATCTAATTCTTTACCGAAAAGTTTAAAATCAAGAGCTTCTGGCGAATCCCAATTTTGA
YMR279C			1623	164	1	2	-83	55	138	ATGGAAATAGATCTTTTAACCATGGCTAGTTCTGGAAACCAATCTAAGCACACCAAACATACAACTCAAAGATCTGATTGGAAATGTTTTCAATCTTCAAAAAGAAAACGAGCGTGCAGGGCACGGACTCTGAGATAG
YGL123C-A			231	605	4	1	-477	-340	138	ATGTCCAATGGAGAAACTGGCAATGGTTGTTCGGCCCACAAGTTTGGAGTCAAGAAACCGTATGTGTTACCAATAGCAACGAAAGCAGCCTTCAAGGTGTTTTCCAAAGTTCTAGTCTTACCGTTAGATTGGGTGTAG
YMR265C			1386	440	4	1	-195	-61	135	ATGTCAGCTGCGGGAAGTGATTCGCGCAGAACGACTCACGCAGACGGAACCGCAGCGATGCTGTGGTGCACGGCGGGTAACGGAAATAGAAGAAACGAACCCGTAGATCAGGTCTTACATTACTATAGCGTATAA
YFL031C-A			102	448	4	1	-357	-223	135	ATGACACAAACAGATAGAAAAAAAGCAGAGCGTGGCTCTTTGAGGTGGAACCCCAGCCAGTCTTGCTCCTTGCAGCCAAAAAAGGGTCTTGTTCAAGAGCTATGTTCAGTGTCGCTGCCCAGTCGCCACAAATAA
YNL004W	HRB1	Poly(A+) RNA-binding protein, involved in the export of mRNAs from the nucleus to the cytoplasm; similar to Gbp2p and Npl3p	1290	437	10	1	-198	-64	135	ATGAAAGTGAGAATATCAATTATAAATAAAACCCTGATTTTCTACCTGCCATGCTATAATGTACAGTTTATTCCAACTTTGAAACGCAATGACTTATTGGTCTCTCTCATTATGAAATTTAGTTACTTTTACTAA
YPL222C-A			246	565	5	3	-466	-332	135	ATGGATACGCAGTCAAAACGGCGGAGACTGTTTCTCACTGTTTTTACCCTTCTTGTTCTGCCCGTCTCTTGTCTCTCTCCTCCTCTCCGCCTCCGCCTCGTTTCCTCTCTTTTTTTTTTTTTTTTAATAATCTAA
YGR251W			591	235	1	3	-124	8	132	ATGAGATTGGAAAAACTAACGCATAAAAAAGATTTCAAGATTTATAAGATGTTGAAACAAATCCTCTTCTCACATCTACAGTTGATACAGTATACCGTATTATCTTTCCTCGGTAGTGTTCAGAATGAGTAG
YDL127W	PCL2	G1 cyclin, associates with Pho85p cyclin-dependent kinase (Cdk) to contribute to entry into the mitotic cell cycle, essential for cell morphogenesis; localizes to sites of polarized cell growth	927	593	4	1	-528	-397	132	ATGCCAGCTGAAACACATTCTTGTTACATCTGTCACGGCATTCCAGCTGTAAAAAACCAGCAGATATCGCATAAAAAAATGGCCAGCTATAGAATAAAATTAGCCCAGCTATATTTTTATAGCGTCTTTTGA
YBR204C			1128	872	12	3	-778	-647	132	ATGGAATATCCAATTTTCCCATTGCAAGCCTTTTCTCATCGAATTTTTCAGTATCGATCCAAGATGGAATGGACCAATGGTCCTTTGGGATTGTCCCATATTTTGCCTTGCCTGAAACCAATGCACTGGTAA
YJL033W	HCA4	Putative nucleolar DEAD box RNA helicase; high-copy number suppression of a U14 snoRNA processing mutant suggests an involvement in 18S rRNA synthesis	2313	277	2	3	-169	-38	132	ATGCAATTTTTTCTTACCCTGATAATGCTTTATTTCCCGTTCCGAAAATTTTTCACTGAAAAAAAAGTGCTTAAGCTCATCTCATCTCATCTCATCCCATCACTATTGAAATATTTTGCTAAAACATTATAA							YES
YDR385W	EFT2	Elongation factor 2 (EF-2), also encoded by EFT1; catalyzes ribosomal translocation during protein synthesis; contains diphthamide, the unique posttranslationally modified histidine residue specifically ADP-ribosylated by diphtheria toxin	2529	505	6	3	-478	-347	132	ATGCCTATTGTGGTTATATACAGAATAGATGATAAATGGGTTTTCCGTGCAAAACGATATGGAGAATTCAAAATGGGTGCGAAATACCTGGAACGTAAGCGTTCTGAGAAATACACAGACGCATTAACCTGA
YLR140W			327	404	4	2	-284	-153	132	ATGGAGTTCAATGCGGAATCTAGTGAATTCTGCTTTTCGAAGACAAGGAGTTTCGAGCCGAAATCGAGGTTGTTATCTCCAGTTTCCTTATGGCTACGTTTCTTAGACGGCCTGTGTCTAGGCTGCTTCTGA
YPR014C			330	656	5	3	-148	-17	132	ATGGATAGAAATTCTGACTTGATTTTACGAGTTATTATTGCTGACATTAGTCCAAAGACATCTCAGTTTTGTTTCCTCTACAACCCAATGAGGAGGCTAGCCAGGGCTGTCGCCCAAAAAAATAGCCAATAA
YPR193C	HPA2	Tetrameric histone acetyltransferase with similarity to Gcn5p, Hat1p, Elp3p, and Hpa3p; acetylates histones H3 and H4 in vitro and exhibits autoacetylation activity	471	604	8	3	-346	-215	132	ATGCGGCTGATGTCAGATTTCGAACATTTGAAATTTTCTTGCCTTTATAAGACGTTTGCGAAATACAAGTTACAGGCCGACTACACAATGTATTTATTTCTATTTAATTTCTGCATTGGGTTAGCCTTTTAA					YES
YPR002C-A			198	383	7	1	-228	-97	132	ATGAGAAGAATCCACGAAGAGATCGATATTCTCGATATAATGGCATTATTGTTTTCCTTTTCATCTTATGTGACTGTCATTCATCATCCTACTAAATTACCAATCCTTGCAATTAGCTTCCATTACACCTGA
YHR180W-A			183	297	5	3	-109	20	129	ATGGATTCCCACAAATTATCTCAAAATTCACAAATATCTCATTCTCGCATTCCAACAGTTATGTTACTCATTCTATTCGTTTGTTATGTGTGTTTTATGAACGTTTGGGATGACGTATTGTCATACTGA
YIL059C			366	503	8	3	-52	77	129	ATGGGACATAGGAATGAGTGGTTTTCTCAGACCCTGAACGTGACCGTCCATCATGAATTTCTCCACAGTTTTTCAAGCAATAATCGCGGTTTTAGGTTTAACTACAGTCACAGCTTTAGCAGAATTTGA
YNL130C	CPT1	Cholinephosphotransferase, required for phosphatidylcholine biosynthesis and for inositol-dependent regulation of EPT1 transcription	1182	369	5	3	-328	-200	129	ATGCGAATTGCCCGAATAGTGAAGCATTTGCATGTCATACAACATCTCGCTGATTTACCAAATAACAAGATTTCCTATTGCATAAAAATTGATCTTGTGCAATCCTTCCTATATTGTTGTTTCCTATAG
YGR213C	RTA1	Protein involved in 7-aminocholesterol resistance; has seven potential membrane-spanning regions	954	450	5	1	-423	-295	129	ATGAATATTACTAAGATAAAAAAACACTGTAAATTGCTCATCAACTGTTTTCCTCTACAAACAAATCTACACTTGGCTGGCATGGGTGAATCGTTTAGCGTGTTCTTTTTTTTTTCGCGGCTTCTTTAG
YAL062W	GDH3	NADP(+)-dependent glutamate dehydrogenase, synthesizes glutamate from ammonia and alpha-ketoglutarate; rate of alpha-ketoglutarate utilization differs from Gdh1p; expression regulated by nitrogen and carbon sources	1374	368	3	3	-214	-86	129	ATGGAAAAAGTGATGACCATGATGCCTTTCTTAAAAAGAGTATTTCTTTTTATTTCACTTTCACATAAACAGTTAATGACTTCTGACTTTGAGCCGTTCGAACTCAGTTATATAAAGGTACATACATAG
YMR199W	CLN1	G1 cyclin involved in regulation of the cell cycle; activates Cdc28p kinase to promote the G1 to S phase transition; late G1 specific expression depends on transcription factor complexes, MBF (Swi6p-Mbp1p) and SBF (Swi6p-Swi4p)	1641	378	2	1	-252	-127	126	ATGCTTATCTTCAATAGTTTCTTAGTTGAATGCACACTTAAGAGCAAATTGGCCAAGGAGTTCTTCGTTCGCTTTAATTTATTTCCTGGTTATTGTCAATTTATTCATCCCATCTCCCCAGGATAG
YDR449C	UTP6	Nucleolar protein, component of the small subunit (SSU) processome containing the U3 snoRNA that is involved in processing of pre-18S rRNA	1323	488	6	2	-299	-174	126	ATGCTGCGGGTGATAAAGTTCGATGCGTCAAAATATTACTATATCGTTAACATTATGAGCTTTTACGCGAAGTGGCTAGGTTCTATTTTGTGCTTTTCCTGCGCTGTCAGATATAAGCTTCATTAA			YES
YDR228C	PCF11	mRNA 3' end processing factor, essential component of cleavage and polyadenylation factor IA (CF IA), involved in pre-mRNA 3' end processing and in transcription termination; binds C-terminal domain of largest subunit of RNA pol II (Rpo21p)	1881	718	10	1	-588	-463	126	ATGTTTACACTCGTCTGCTCTATTCTTTGTACTTTCAATAGAGCAAAGCAAGTGGTACCAATGAAGAGAAGGCCCAGCTGTTTTATTCCAGCGGCGAAGAAGTCTAGCCTATTCCTAATGTATTAG
YKL219W	COS9	Protein of unknown function, member of the DUP380 subfamily of conserved, often subtelomerically-encoded proteins	1224	694	7	1	-471	-346	126	ATGCCAATTACACCTCGTATATCTAAAATTGCTGACATATATTATTTCTTTTTGATACTTCGCTGGGAATCTCACAGAAAGGTGGCTCTAGAATACAGAAGAACAAAGTACATAGTCCGTAATTGA
YKL219W	COS9	Protein of unknown function, member of the DUP380 subfamily of conserved, often subtelomerically-encoded proteins	1224	694	7	3	-253	-128	126	ATGATACCAACAATGATACCTACAATTTTAAATATCGTAATTGTTAACTTGATTTTTCATAATCTCATTTACCGACTTGCAATACTAAACGGGTACCAGCAGACAATAGAAAACCTTCTCATTTGA
YFL015C			495	818	4	2	-365	-240	126	ATGACTTTTGAGAGTCTGGCTTCAAAGCTTCAGAAGCTTTTTCACCGAATCCTTTTCTACCTGCGTCAGACATTGTTGTATTTAGTTTTTTTTGTTTTGAGTTGTTTGTTTGAGATTATCGAATAA
YGL256W	ADH4	Alcohol dehydrogenase type IV, dimeric enzyme demonstrated to be zinc-dependent despite sequence similarity to iron-activated alcohol dehydrogenases; transcription is induced in response to zinc deficiency; alcohol dehydrogenase isoenzyme IV	1398	240	4	3	-100	26	126	ATGATGGCTGTAGTATCACCGCAGTGGATTAGCTATGAAAAAAAAAAAAAAGAACTAGTTTTTAGTTCGCGCATCACGAGGTACGTGTTTAATATGTCAGATGCTTGGGATCACGTATGCCGTTAA
YJL045W			1905	139	1	3	-25	98	123	ATGTATACACGTGAGCTAATAAATTATGTTATCTTTGAAAAAAGGAATAACAAAATCATACATCTTGCAAAGAACTTTCACTTCTTCCTCTGTTGTTCGTCAAATTGGGGAAGTGAAATCTGA		YES
YOL134C			390	561	11	1	-168	-46	123	ATGTTTACGGGCAATTCATTTTTTCACCTACCGCATCTTGCTAACTGCCAAGGTTGGTTATCTAATGGGCATGCGTCTCTTGTCTTGATCCATTTATTAATACAGTGCAAATGGAAAGCGTGA
YOR348C	PUT4	Proline permease, required for high-affinity transport of proline; also transports the toxic proline analog azetidine-2-carboxylate (AzC); PUT4 transcription is repressed in ammonia-grown cells	1884	234	4	1	-123	-4	120	ATGTACTTCTATATATATATAGGGGGTTTGTGTTCCTCTTCCTTTCCTTTTTTTTTCTCTCTTCCCTTCCAGTTTCTTTTATTCTTTGCTGTTTCGAAGAATCACACCATCAATGAATAA	YES							YES
YMR059W	SEN15	Subunit of the tRNA splicing endonuclease, which is composed of Sen2p, Sen15p, Sen34p, and Sen54p	387	174	5	3	-22	98	120	ATGAAAAAGTCATCAGAAATATATGAAAGATATAATAAATTGTCGAAGAGAAATTACGTCGAGGAGGTTGAGGAAAATAAGAATGGCAACGACAGATATCATATCTCTAGTAAAAAATAA
YBR204C			1128	872	12	3	-73	47	120	ATGGTACAGTCGCATTTGGATCGTAACTCAACGTTAGAAGAAAGCCTTAAACCGAGAACTTTTTCTCTTGGTAATGAATATGGCAGAACGTGCAGAAGCAACAAAAAGTTGGTCCTGTGA
YEL075C			369	338	5	3	-250	-131	120	ATGAGACATCCTTCTGTTTTCTATGTTGTGCTTGAAGGGGACAGACAGTCGCTTATCTTAGTGAGATTTTGTTTGCTTTTGCTGCACCTGCATAGCGCAGATTCTGCATCTTCTCAATAG
YDR073W	SNF11	Subunit of the SWI/SNF chromatin remodeling complex involved in transcriptional regulation; interacts with a highly conserved 40-residue sequence of Snf2p	510	282	2	1	-234	-115	120	ATGATTGTTTTGCCGGGTAACAATCGACTTTCGGGCAAATTTTTTTTCCTTTTTTCTCCTAACAGTATATACGGAGTGGAGAACAGACTTCCCATAAAAGCATATTACGTGGGGTCGTAG
YNL130C	CPT1	Cholinephosphotransferase, required for phosphatidylcholine biosynthesis and for inositol-dependent regulation of EPT1 transcription	1182	369	5	1	-42	78	120	ATGGATTCGAAAACAGTATTACTAACTGATTCAGGGGAAACAATGGGATTCTTTATTCCTCAGAGTAGTTTGGGAAACTTGAAGCTTTACAAGTATGTTGCTTATCTTATTGCACCCTAA
YOR277C			309	358	6	3	-286	-167	120	ATGGGCGTTGCTTCAGTGCGTACGGCTCATGGTAGATTAATTATTAGAAAGATGTATCTCCAGCTGTTGATATTAGAGGGGGAAGCCTTTCTCTTTCACCTCGCCTTTTTAAACACCTGA
YJL084C	ALY2	Cytoplasmic protein of unknown function that interacts with the cyclin Pcl7p; phosphorylated in vitro by the cyclin-CDK complex, Pcl7p-Pho85p; identified as a potential Cdc28p substrate; mRNA is cell cycle regulated, peaking in M phase	3141	577	4	3	-547	-428	120	ATGACAGCCGTTAAGACCAAACCATATTGCTGTAGTTCATCTCATCCCACTGTTTCATTCATCACCCAAAAATTCATCGCTCCTTTCCCCAATACATATAACACCTTTTTCCTTTTTTAA
YIR020C			303	757	8	3	-124	-5	120	ATGGACTTCCCTTTTCTTTTTCTTTGTTGCGACAGTGGCTTCAAAGAACTGCTGATTGCTCAAGGCAATCAGTCCGAGCGTTTAGAAGGTGATTGTAGGCAGAAATTAACTTTGCGGTAA
YPR022C			3402	938	10	1	-723	-604	120	ATGTACAGGTTGGTCTACTGCTGTAAAAAAAAAAAAAAGTCCTTAACTCGCTTATTTAAGGGAACCATTATTTTCGGGGATTGTAAATTTACTGACTATGCAATGAGTTTAACAGGCTGA
YBR204C			1128	872	12	2	-710	-594	117	ATGGACCAATGGTCCTTTGGGATTGTCCCATATTTTGCCTTGCCTGAAACCAATGCACTGGTAACACGTTTAAACTCATCACTAAATGGTTGGTCATTCAAGAACACCCAATCGTAG
YGR170W	PSD2	Phosphatidylserine decarboxylase of the Golgi and vacuolar membranes, converts phosphatidylserine to phosphatidylethanolamine	3417	288	5	1	-171	-55	117	ATGTCAAACTCTTGGAAACTTGAGATCCTAGCCCTAACGCATGTGCTACTTCAAGGAATTCTTCTTATATATGACAACTATTCCAATTTGATGCTAAAACTAGCCCAAAGTGGTTGA
YOR225W			330	267	3	2	-113	4	117	ATGGAAGCAATGAGCTGGCAACTGGGCTTTTATAGCTGCCATCACAGTTTAAATATTCTGAAATTTTTCATCTTAGTTTTCGCTTTAGAAAAAAAAAAATGTGAAAATGAAAGATGA
YLR041W			321	603	11	1	-231	-115	117	ATGGTAGCTTCTGTCTCACCTGTTATGAAGTGTTGGGGAAGGTATATGGTGGTGGCGGAGGCTTTGTTTAGCAAAGAGGTATACCATGGAAAGGCCGTAATGAATGTTTGGAATTGA
YBR281C	DUG2	Probable di- and tri-peptidase; forms a complex with Dug1p and Dug3p to degrade glutathione (GSH) and other peptides containing a gamma-glu-X bond in an alternative pathway to GSH degradation by gamma-glutamyl transpeptidase (Ecm38p)	2637	414	4	3	-214	-101	114	ATGAAGATGGTATCTTTTTTTTTTTTTCTCATGAGAGGGAATACCGACTTTACCATAAACTTGAGTGATAATCGCATTGTGCGCCGCGAAAAGCTGTGGCACCAATATCAATAA
YEL018C-A			534	494	6	3	-463	-350	114	ATGTTTTTTTTTGAGAAACATGTCGCTTCATTTGTTATATATTGTTCTGTTAAAGAATTGTGTGTGTATTTTTTTAATAAAATAGTATATAATAGTAATGTTACAAGACTTTAG
YPL197C			414	609	7	2	-431	-318	114	ATGTCGTTTTATTTCGAAAGGGGTTATGGGAATCTTTTAATTGAGGTGAAGATTCACTTGCCGTTGTGTAAGCAGTGGAATCAGAAGAATCTGTGCCTGCAATGGAACGTTTAA
YPL197C			414	609	7	3	-49	65	114	ATGCGCTATTGTTCCAGTCAATTATTCTATTACGAGTCCGGTCATATATATGAAGAGAAATATTATTTATTATACATTGAGATTATTGCCACACGGAATAATGTTAGTTCATAG
YEL028W			462	591	9	1	-165	-52	114	ATGATGAAAAATATGATTGGTAGTTACCGCCAATGCATAGATTTTAGACAACTTAATAAGGCCATGTTAAAGGGTGCATTCCCACTATCGCGCTTAGGATTGGATGAAGCATAA
YEL075C			369	338	5	2	-110	4	114	ATGATGATAAGACGGAAACTGGACAATCTTTTGTTTATATTGATGGATTTCTTGTCAAAAAGCATAACAATCAACATACTATTGTTAATTTCGAAACTTACAAAAATAAAATGA
YOL011W	PLB3	Phospholipase B (lysophospholipase) involved in phospholipid metabolism; hydrolyzes phosphatidylinositol and phosphatidylserine and displays transacylase activity in vitro	2061	747	8	2	-218	-105	114	ATGGAATTACTCAATTTGGCACTTCTTTTGCAAGATCCAGACTTGCAGGGATTCTATCACCATTATTACCACACTACTATGTTATTGTTACGCTTTTCATCCACTTTTATATAA
YOL155W-A			135	192	4	3	-148	-35	114	ATGACAATAGACCAATTTACAAGAGGTTCTTTTCCAGCTGATCTTCTAGTTTTCGGTAAATTGGTAAAAAAGCAAAAAAAAAAATTGACGAAACTAATTCTCTATTATACATAA
YOL117W	RRI2	Subunit of the COP9 signalosome (CSN) complex that cleaves the ubiquitin-like protein Nedd8 from SCF ubiquitin ligases; plays a role in the mating pheromone response	1938	898	10	1	-183	-70	114	ATGCCAGGTTGGCACGTTTTTCTCGTTTGCCCAAAGTGCAGCTCCTTTTCGAAGAAATTTATCTGGTCCTCGCTGAAAAATATTATAAGGGGAGCTGGATCAATTGTTTTGTGA
YBR043C	QDR3	Multidrug transporter of the major facilitator superfamily, required for resistance to quinidine, barban, cisplatin, and bleomycin	2070	102	1	3	-64	47	111	ATGTATTCACATCTTTCTAACTTGTTAACGTCTATGCTAGGACCGAAGTCAGAAAGCGATAAACATGCAAGCCCAAGGTTCACAATCGAATGTAGGGTCTTTGAGGAGTAA					YES
YBR051W			351	795	9	1	-651	-541	111	ATGTTGGATAACTTGAGATCGGAGTCAACCCGAAGCACACTACTGAAATCTGTTTCTCCTGCCTGTAACAAAACATTTCTTGGAACATCGCGAACATCGTGCCCACGCTGA
YKL219W	COS9	Protein of unknown function, member of the DUP380 subfamily of conserved, often subtelomerically-encoded proteins	1224	694	7	2	-101	10	111	ATGCGTACTTTGAGGAACGTCTATTGTCGTATAAAAGTTTTACAATTAACTAAGCCAATGTATGATACGCCCGCTTGGCCTTTTTCTTTCCGACTATATAAATGCAAATAG
YPL034W			498	334	7	2	-209	-99	111	ATGCAAGGTACACACGGGCACCAAGAGATAATGCGCAAAATAAACCGGGTTTTATTTACATCTATACATACAGTAACCTCTTTGAATCATACATATCTGAAAAGACGGTAG
YER080W	FMP29	Putative protein of unknown function; the authentic, non-tagged protein is detected in highly purified mitochondria in high-throughput studies	1884	288	4	2	-140	-30	111	ATGTTCAATGTATTTTCGGGCCGATTGCTGACCAGCGACACTTTAAGCCGAACTGTATTTAGTAGACTCCCTTTTCTCATCAGCGAAGAAGAAGTAGCAAAAGCTGTTTAG
YLL030C			342	365	6	3	-172	-62	111	ATGTACCGTTATACATTTTTAAAAAGCTGTCTTTTTTATTGGGTTCACAGCTCTCATTTTTTTCCATGCAAAATCATTTTTTTAGCCGCCGATGCTTCAAAATGGGTTTAA
YOR273C	TPO4	Polyamine transport protein, recognizes spermine, putrescine, and spermidine; localizes to the plasma membrane; member of the major facilitator superfamily	1980	607	8	1	-231	-121	111	ATGCTAATTGTCCTTGTCAGAGCAAACGGTACCGGAGGCTTGAATGTGTTTATGTGTATATATATATTCGCCTGTATGGAAAGTTATAGGTTGTCAATTTGTTGTACCTGA					YES
YOR029W			336	884	13	1	-588	-478	111	ATGTGTTCAGTCTTGGTAAAGACGGAGGAATCAAATTGTTTATTGTCACCGGCCTTGCAATATGTGGGCCCGCAGTATTTGGAACATCCTCACACAATGCTCCTATATTAA
YPL036W	PMA2	Plasma membrane H+-ATPase, isoform of Pma1p, involved in pumping protons out of the cell; regulator of cytoplasmic pH and plasma membrane potential	2844	556	5	2	-470	-363	108	ATGCGAAAAAGAGGAAGAGCAGCCGTGAGAAAAAAGAAAAAAAAAGGCCTAAGGTATTCTCTACTCCAAAATCGTCGAGGGAGGGCAAAAGAAATTTTTTTTGTTTAA
YPL036W	PMA2	Plasma membrane H+-ATPase, isoform of Pma1p, involved in pumping protons out of the cell; regulator of cytoplasmic pH and plasma membrane potential	2844	556	5	3	-316	-209	108	ATGGCGGACAGACGCTGCTCAAATAACCGTCGAAGGGGGAAAGGTTATCGGTGGAAACATATTTGTAAGTACATAATAGTGAATTTACTTCTTGTCGGCGTCCCCTAA
YFR012W-A			87	435	3	2	-56	52	108	ATGGTAACAGCGAACACTCCCGACAAACATTGCCACAGACCTACAACATACACAGCATGCTCCCCAGAAAGTACAAGCCCGCCTACAAAAAACAGGCACATCGTGTGA
YOR049C	RSB1	Suppressor of sphingoid long chain base (LCB) sensitivity of an LCB-lyase mutation; putative integral membrane transporter or flippase that may transport LCBs from the cytoplasmic side toward the extracytoplasmic side of the membrane	1065	213	2	3	-85	23	108	ATGTCCAACGCAACAAATAATACGTTAGGCAGTCTTTTGCCACAGTTAGAAGCAGCAGCTAACAGTAAATTCCCTTTATGGTGGTATGGTACCGAACCTTCGTTTTAA
YCR045W-A			351	295	4	1	-159	-52	108	ATGTTTACACAGGGCCCCCAATTGCTGAACTTGGCAATCGTGTCAATGTGGTCATCAAAGGCCCCTACGGTGATAACGTTTTCTGCAGACGCAGGTGAGGCCCAGTAG
YOL011W	PLB3	Phospholipase B (lysophospholipase) involved in phospholipid metabolism; hydrolyzes phosphatidylinositol and phosphatidylserine and displays transacylase activity in vitro	2061	747	8	1	-534	-427	108	ATGAGTTTTCCTGACTTCAGCCTCCTTCATCTCGCGTTAATACGCCAGCATCGCGCACCATATTACTGCCCGCGTAATCCAATTCCTCCTTTCGTTCTCAATGACTAA
YOL134C			390	561	11	2	-281	-174	108	ATGTATATAACAAAATTCGACGTGGAAGAGAAAAACATGTATCTACTGCGCCAGTTGACATACTCTAAAAAAAAAGGAACATGCCATAATCCTTCTACCTCGGTATGA
YAR030C			342	289	5	1	-132	-25	108	ATGGTGTTGAAGGATGTTATGCGGATCAAAATAGCGATCTGTCTTATACCAATTGAAACTTTTCATCACCTGCTTTTTACTTCGGAGGCATTTTTCATTCAATACTAA
YER187W			426	676	7	2	-110	-3	108	ATGCAGTACATGACACTATTAAACGTGACGGTGCTGCTGAGATCAACTTTGTGGGGTATACTACGGAGCATGGAACCCACATCAGCACGAGTAGCGTACATAATGTGA
YOR371C	GPB1	Proposed beta subunit of the heterotrimeric G protein; interacts with the receptor Grp1p, affects signaling by altering the level of phosphorylation of PKS substrates; regulates pseudohyphal growth through cAMP levels; homolog of Gpb2p	2694	466	6	3	-178	-71	108	ATGGCTGTTAGTATGGTATGGTGCCCATCACATAAGTCACATATCGAGTCGAAATCGGCATTTTTAAAGGAAAGGAGAAGAATCTTGCAAAAGCAGCACTTTCTTTAA
YNL116W	DMA2	Protein involved in regulating spindle position and orientation, functionally redundant with Dma1p; homolog of S. pombe Dma1 and H. sapiens Chfr	1569	276	2	3	-211	-104	108	ATGAATCATCTTATCATGATTCCTTTTTTTGTTTTGGCCAGATTAATGTATCACGGTCGACGGCGAAGGCATCAACCATTGTTGTGGAATTTCAAACACAATACTTGA
YGL079W			657	392	6	3	-343	-239	105	ATGGATATGTTCATGCATATTCTCTCATTTTTACCTCTTCTCCTTTTCATATATGCATGCTATAGAACCATTATCTCTATGAGTTTCATTTTATTTAGTAGTTAG
YBR167C	POP7	Subunit of both RNase MRP, which cleaves pre-rRNA, and nuclear RNase P, which cleaves tRNA precursors to generate mature 5' ends	423	250	3	2	-152	-48	105	ATGTCATTTCGAAAAAATGTTTTTTCTTCATTTTTTTCCTGCGATTGTTTGACCATTTGTTTAATTTCACTCTCTGTAAAGAGCTACTTAACTATTCAGAAATAA
YER158W-A			216	44	1	2	-14	91	105	ATGGATATATATAGATGTGGTATTCATTTTACACTAAGTTACATCGCCCCGTTCTGCTCAGGCACTCTCTTCCTCCGGTTGTGTTTGGCCTTCTTCTACGCATAG
YBR136W	MEC1	Genome integrity checkpoint protein and PI kinase superfamily member; signal transducer required for cell cycle arrest and transcriptional responses prompted by damaged or unreplicated DNA; monitors and participates in meiotic recombination	7107	256	3	2	-71	34	105	ATGATTAATGAAGACAAAGTGAGGCTGGACAACAAGAACGACATACACCGCGTAAAGGCCCACAAGACTGCATGGAATCACACGTCAAATATCTTGACGAATTGA
YKL165C-A			234	505	6	2	-470	-366	105	ATGGCAAATCTATCACTTATTCGTCAACAATATAGTAAATGCCGGCAAAATTACGGCCTACACAGCGAAGCTTGGACCACATATACTTATATGCCATGGTCCTAA
YBR298C	MAL31	Maltose permease, high-affinity maltose transporter (alpha-glucoside transporter); encoded in the MAL3 complex locus; member of the 12 transmembrane domain superfamily of sugar transporters; functional in genomic reference strain S288C	1845	426	2	2	-332	-228	105	ATGTGTAACTTAACGTTTGTGCAGGTATCATACCGGCCTCCACATAATTTTTGTGGGGAAGACGTTGTTGTAGCAGTCTCCTTATACTCTCCAACAGGTGTTTAA	YES
YJR154W			1041	444	5	2	-215	-111	105	ATGAAGGTACTGCTGCCCCGGAGTAATAGTAATTTATTCTCAACAGAAATAGAATATTTAATTAATCAGAGTCTAACATTAAGGTCATGTGTTGATAGCAGGTGA
YGR122C-A			129	414	7	2	-137	-33	105	ATGGGTGAATTTTGCGATAGTTGTGGGAAATTGGTGAATTTTGAGATTACTGTTAGGATTCAATTATCGGTAAAAGCTATAATATTAGTACAGAAAATATACTAA
YKL220C	FRE2	Ferric reductase and cupric reductase, reduces siderophore-bound iron and oxidized copper prior to uptake by transporters; expression induced by low iron levels but not by low copper levels	2136	131	2	3	-19	86	105	ATGAAACCCAACGAATATAATGCATTGGACGTCCATCTTGAGCGCTATTTTGCTTTTCTGCCTGTCAGGAGCAAGAGCATCACCTGCAAAGACAGTTATTCGTAA					YES
YER187W			426	676	7	3	-325	-221	105	ATGTTCACCTATAGCTGGTGCTGTTTTAGCAACTTCAGCAGTTATAGTTGCAGCAGTTTTAGTGGGAAAGAGTTCTGGCTCAGCAACAAAGCGAGGGTTAAGTGA
YDL115C	IWR1	Protein of unknown function, deletion causes hypersensitivity to the K1 killer toxin	723	425	5	2	-137	-33	105	ATGAAGATCATCGACATTTTGTATTGGAACAAAGAAAAAAAAGTCGTAGAGACTCAGATGATGAAAAATCACAACAGCGGCTTGCAGCAGAAGGAAGTACTGTAG
YPR022C			3402	938	10	2	-458	-354	105	ATGGGCTTCCCCACCTACCTCTTAAAAGTTATGTCATCGGTCTTGAATTGTTTCCAAAGACCTTCCGCTTTATCAATTCTTTCCTCGTATATCAGTGTCCTCTAA
YOR029W			336	884	13	2	-347	-243	105	ATGCAAATCAGCCTTGTTCTCCTCTTTAATAAACCCTACAGGAGGGCTTGGCACGAAAGCGGTATCCGTCATTTTTTTTGGCTTTGTACTGTCTCTTGTCATTGA
YHR071C-A			321	92	1	2	-68	34	102	ATGCTTATTTCTTTCTGGATGAGGTTGAGGAAATTTGGGATCTTGAAGAAGCCACTGCGTGAAAGTGGATGGTGGGTCGTTTGCGGCTTGCTGAGGGGTTAA
YCR045W-A			351	295	4	2	-233	-132	102	ATGTACCTGACAAAATTAAAGTGTCGTTGTAGTTCAGATGAGATAGCGACTCAATTTCCACGCCTGGGGCAAAGATGTTTACACAGGGCCCCCAATTGCTGA
YDR228C	PCF11	mRNA 3' end processing factor, essential component of cleavage and polyadenylation factor IA (CF IA), involved in pre-mRNA 3' end processing and in transcription termination; binds C-terminal domain of largest subunit of RNA pol II (Rpo21p)	1881	718	10	2	-626	-525	102	ATGACTTCAATACGCACTTCTGTTGGAACGCAGATAGGATGTTTACACTCGTCTGCTCTATTCTTTGTACTTTCAATAGAGCAAAGCAAGTGGTACCAATGA
YGL220W			363	319	2	2	-131	-30	102	ATGCTACGCACAAGTTTGTCCAATTGTGCTCTAGTAATAGCTCTGCTCATTGCGTTTCGGTGGACTCTTGTTCTGTTTCCTTCCGACTGTGTATTGGAATAA
YPL103C	FMP30	Putative protein of unknown function; the authentic, non-tagged protein is detected in highly purified mitochondria in high-throughput studies	1407	47	1	3	-19	83	102	ATGCCTGCTTGTGTTGCAAATGAATTTTGTTACCTGCCATGTTCAGATGAGGCTTCTTCTCCAAAGGAGACTAGTGCGTTTACGAGAATCAGAGCTGTTTAG
YOR387C			621	597	7	2	-536	-435	102	ATGTTAAAGCTTACTTGTACGACAACCAATGAAGTATATTACGGCAGTTTTTTTGGACTGGGTCAAAAAAAGTGTTGCATAATCAAATCAGGAACACATTAA						YES
YBR300C			498	278	2	3	-130	-29	102	ATGAGCGACTTGGAAAGAGTAGTATTGGGCCAAGTGAGCTCTGATATCAGAGACGTAGACACCCAATTCAACCAAGTTGACTCTTTCGTCAGATTGAGCTAG
YEL025C			3567	763	11	1	-117	-16	102	ATGACTGAAAAACAGACATTCTGGTCGCAACTCAGCGAAAGGGAGGGTAGAAAAATATATTGTGTTATAATGTCAGCGTTAGCGCATTGCATATTGCACTAG
YJL199C	MBB1	Dubious open reading frame, unlikely to encode a protein; not conserved in closely related Saccharomyces species; protein detected in large-scale protein-protein interaction studies	327	357	4	1	-318	-217	102	ATGCAGCACAGATGGCCTTCGCTGCTTGCCAGGCTGCCATTTTTCTTGGCTGCTGCCGCTACTACTGATTTTCTTACCTCTGCTAGAAACCAGTGGAAATGA
YKR005C			1344	334	7	3	-205	-104	102	ATGTCCAGGTTACAATTCACAACTGATTTCCCCCTTCCTCTCCAGTTGCGTATGTACAACAAATTTACCGAGGTACTAATATTCTCTAGATTTTATTACTGA
YPL250W-A			288	395	6	2	-185	-84	102	ATGAATGACGAAGTCGGTTCATTGCATGTGCTGTTACACTTCTTAAATAGATATCGATTAAGAATTACTATAATGATTTGTTACTTATTTTTTATTAACTAG
YKL096C-B			150	481	4	2	-107	-9	99	ATGGCGGCAGCGGATTCAGCGGCAACAAAGTTAGCCAAAGCGACGAAAGCAACGGAAGCGACAGTAGAGAATTGCATTTTTTTTCTTGTTAGTGTGTAG
YNR070W			4002	219	4	1	-141	-43	99	ATGGATTTCCATACTGTTAAAGACGGCGATACGGAATTGAGGTGTCCTATTCCCGACACTTTTGATGCGTCAGCTATAATCAAATCTTATGTTAAATAA
YGR121W-A			216	390	3	3	-16	83	99	ATGTTGATTTTGAAGAATGTCAAGACACAAGTACAAGTTATGGATGTGCATCGCAAAGGGAAAAAGGGGAGTGGGGGAAAGAAATACGTTTGTCCCTAA
YDR476C			675	363	4	2	-83	16	99	ATGGTATATATAAAGAGTGGAGGCTTATATCGGCGAGAGCGTGCGTTCTATCAACTCAAGCAAGTATACGGGTATACACAAGTATGTGGGATTCGTTAA						YES
YDR385W	EFT2	Elongation factor 2 (EF-2), also encoded by EFT1; catalyzes ribosomal translocation during protein synthesis; contains diphthamide, the unique posttranslationally modified histidine residue specifically ADP-ribosylated by diphtheria toxin	2529	505	6	1	-450	-352	99	ATGATAAATGGGTTTTCCGTGCAAAACGATATGGAGAATTCAAAATGGGTGCGAAATACCTGGAACGTAAGCGTTCTGAGAAATACACAGACGCATTAA
YJL100W	LSB6	Phosphatidylinositol 4-kinase that binds Las17p, which is a homolog of human Wiskott-Aldrich Syndrome protein involved in actin patch assembly and actin polymerization	1824	446	5	1	-351	-253	99	ATGTCTGCAAGAAGTAACAGGCGTGTGCACAAGAATACGTGTGTGTGCGTAAGCGTATGCACTGGTGGCATAACTTATCTAAGAAGTATATATCACTGA
YJR107W			987	160	2	3	-46	53	99	ATGATGCCTGCCAGACTTTTCATACTATATCTTTTTTGTAGTACTCATGCCTGTTGTTCATTGTTCGTCCAACCTGCCCATCACCCTATATATCTATGA
YPR022C			3402	938	10	2	-776	-678	99	ATGAAAAAGAGGAAACGTTTGATATTCGTCAGGCTATTACTTGACTATGAAACATGTACAGGTTGGTCTACTGCTGTAAAAAAAAAAAAAAGTCCTTAA
YNR074C	AIF1	Mitochondrial cell death effector that translocates to the nucleus in response to apoptotic stimuli, homolog of mammalian Apoptosis-Inducing Factor, putative reductase	1137	446	4	2	-362	-267	96	ATGGGGGTCTTGAAGAAGACTTCAATGGTGTCTCATAGTAGCAGTACTAGTAGTGCTAGGAAGATGAGCATTGTACAGCTTACTTTTCGTTATTAG
YOR058C	ASE1	Mitotic spindle midzone localized microtubule-associated protein (MAP) family member; required for spindle elongation and stabilization; undergoes cell cycle-regulated degradation by anaphase promoting complex; potential Cdc28p substrate	2658	128	1	2	-8	88	96	ATGTTGAAATGGAGACAGCAACTTCTTCCCCTTTGCCCATTAAATCGAGGAGAAACAGCGAAAATTCTGGGTCTACTACAGTTATACCGCATATGA
YFL031C-A			102	448	4	3	-256	-161	96	ATGTTCAGTGTCGCTGCCCAGTCGCCACAAATAATTGTAGGAGGGCGCGCCAACCTCACGTTTGCATTCTTGAAAAGCCTCTTCTTCTTCGGTTGA
YNR067C	DSE4	Daughter cell-specific secreted protein with similarity to glucanases, degrades cell wall from the daughter side causing daughter to separate from mother	3354	403	4	1	-186	-91	96	ATGAAAAGAGTAGCAAAGCATATACACCATACGAAGACTACAAGCGAGGGTAAAGGACTACATATAAATACTTGGTGCAATTTGTTTCAAAAATGA					YES
YNL004W	HRB1	Poly(A+) RNA-binding protein, involved in the export of mRNAs from the nucleus to the cytoplasm; similar to Gbp2p and Npl3p	1290	437	10	1	-336	-241	96	ATGAGGTCATTGGAATTAAATAGACATCAACGAATGGTGAGTCACCATTTAATGCTGCCTTCAAAACGCTTGCTTCAATGTGATTCCACTGGTTAA
YMR132C	JLP2	Protein of unknown function, contains sequence that closely resembles a J domain (typified by the E. coli DnaJ protein)	627	484	6	1	-150	-55	96	ATGGAAAAAAACTACAATAAGATTGAAACAAAGAACTTGGATAAAAAAACAAAACAACTCTGTAGACCAGAGGACTGCCTTATACTTAAAATTTAG
YNR075W	COS10	Protein of unknown function, member of the DUP380 subfamily of conserved, often subtelomerically-encoded proteins	1125	528	6	1	-507	-412	96	ATGACAATATCATTAAAGACTTTGCACAGTATTCAAAAACTAATCGAGAGCTTTGACCAAAAAGTGTCCCGACTTTATAATGAGACCGCCGCTTAA
YJR036C	HUL4	Protein with similarity to hect domain E3 ubiquitin-protein ligases, not essential for viability	2679	154	1	3	-109	-14	96	ATGCATTTCTCGACTTTAAGCAGAAAAGTACATATTTTTAAGGGCATTGGTGAAATTTACCAGGTATATCTCTCGAATACTGCGGCTGATAGGTAA
YEL025C			3567	763	11	2	-236	-141	96	ATGCAGTACGCTTCTTTTTCTATTTCCTGTATACTTCCTTTAAGCGTATTCGTCGTTATAGGTTCTATTTGCTTTCAACTGAACGCGCTTGCCTGA
YLR140W			327	404	4	3	-274	-179	96	ATGCGGAATCTAGTGAATTCTGCTTTTCGAAGACAAGGAGTTTCGAGCCGAAATCGAGGTTGTTATCTCCAGTTTCCTTATGGCTACGTTTCTTAG
YPR014C			330	656	5	2	-428	-333	96	ATGTTTAAGTTATTATTTTATTCATCAAATCGACTTGGATACTTTCTCGGTGATGTCGCTAATTGGATTATACCATTAAGGTTGTCACCAGTGTAA
YIR020C			303	757	8	1	-672	-577	96	ATGCATTTCCCAAAATTCATTCGTAGCCTTGTCAACTTAGACTCAGTTCCACGGCGTGCAGGACGGGGTATTATGAATAAAAGGATCCACGGGTGA
YAL066W			309	594	10	2	-134	-39	96	ATGGTAAAATTTAGCGATATACTTTGCATCTTGGCTGCAAAGAAGAATGAATCGGATATACTATTTTTGATCATAATGACGGACATCATGATATAA
YEL034C-A			603	294	6	3	-214	-119	96	ATGAAAATCATCCTCCCCAATGAATTACACTGCCTGCATAAGGAAAAAGAAAAGTGTGAAATACGAATAAAAACAAAGTATATTATTGCTATATAG
YHL041W			450	773	14	2	-110	-15	96	ATGCACTTCATACAAACAAGGAAAAAATATGATCAAAGAAAGGCAAAAATAGTAAGTTCAGGCAATATAGAGAAAATAATTTATTTCTACAAGTAG
YDL179W	PCL9	Cyclin, forms a functional kinase complex with Pho85p cyclin-dependent kinase (Cdk), expressed in late M/early G1 phase, activated by Swi5p	915	202	1	3	-175	-80	96	ATGTGTCTCTTTGCTTCTGTATTTAAGCATTTGGGCAGCTTGCGGTCAGTAGAAGAGTGCATCGACATTCATAGATCTCTAATAACATATATTTAA
YLR139C	SLS1	Mitochondrial membrane protein required for assembly of respiratory-chain enzyme complexes III and IV; coordinates expression of mitochondrially-encoded genes; may facilitate delivery of mRNA to membrane-bound translation machinery	1932	417	4	3	-193	-101	93	ATGCGCTGTGCTTTCCTAGCTCTTCTTCCACTTCTGTTTCTCTATACTTTTTTTTTTGTTTTTCACCTCGCCCGCCTTTTCTTATTTCAGTGA
YGL079W			657	392	6	2	-185	-93	93	ATGTCTTTATTCAAATATTTCTTTTATATCCAAGACAATTTCCCTCTCATCTCCTTTGTATTACTGATTATATTCAGCCATTCAAAAAGTTAA
YMR164C	MSS11	Transcription factor involved in regulation of invasive growth and starch degradation; controls the activation of MUC1 and STA2 in response to nutritional signals	2277	121	1	2	-11	82	93	ATGATAAAGATATGGATAACACGACCAATATTAATACAAATGAGCGCTCTAGTAACACGGATTTTAGCTCAGCTCCCAATATCAAAGGTTTGA
YOL001W	PHO80	Cyclin, negatively regulates phosphate metabolism; Pho80p-Pho85p (cyclin-CDK complex) phosphorylates Pho4p and Swi5p; deletion of PHO80 leads to aminoglycoside supersensitivity; truncated form of PHO80 affects vacuole inheritance	882	396	2	2	-287	-195	93	ATGCCCCAAGCCATCATAAATAGCCATATTACTTTGAAAGTGCTCATCCGTATACACTGCAACTTTTCTTCTTTTCTCTTTAGCCGATTATAG
YIL003W	CFD1	Highly conserved, putative P-loop ATPase localized in the cytoplasm; has a potential role in assembly of iron-sulfur clusters in proteins	882	426	6	2	-113	-21	93	ATGGAAAGAAATCGGAAGGCTTCATTAGTCATGAACGTTTTACACCATCAAAATGAAAACTATACACATGCGTCGAGGAGCACCCAAAACTAA
YIL003W	CFD1	Highly conserved, putative P-loop ATPase localized in the cytoplasm; has a potential role in assembly of iron-sulfur clusters in proteins	882	426	6	3	-178	-86	93	ATGGGTTTATTAGATATTATTTGGAAGAATCACATTAGACGGCTCATCGCGCAAGTAATAGCAAAATGGAAAGAAATCGGAAGGCTTCATTAG
YKL108W	SLD2	Protein required for DNA replication, phosphorylated in S phase by S-phase cyclin-dependent kinases (Cdks), phosphorylation is essential for DNA replication and for complex formation with Dpb11p; potential Cdc28p substrate	1362	251	1	3	-103	-11	93	ATGGTGAAACACGTCAAGAGAAAAATGATAAAATCAAATTTTGATTTACATCAGGCTCCACAGGACAGGGAAATCTATCTAGTGAGGCGATAA
YCR068W	ATG15	Lipase, required for intravacuolar lysis of autophagic bodies; located in the endoplasmic reticulum membrane and targeted to intravacuolar vesicles during autophagy via the multivesicular body (MVB) pathway	1563	468	2	2	-350	-258	93	ATGATAGGGCAAAAGGGAAAGCATTTCCAGTTGAATACAGTATCTCTACTATATTGTTGTTCGCTGAAGACAGCCGTTTCCGGAAAAAAGTGA
YHR032W-A			180	255	4	3	-61	32	93	ATGGTGATAGACGCCGTATTCTCGGAGCGGCACGCAAGCGCAATGCTGAGACCCATACATCATGAAACTCCTTCAGGGTCGAATGACGTATAG
YMR204C	INP1	Peripheral membrane protein of peroxisomes involved in peroxisomal inheritance	1263	456	6	1	-408	-316	93	ATGAAACCAATATTATCATGCATTTTTATGAATGTCAAGAATAAAGATACTGTTATTTTTTGTGTCTTATTTTTTTTCTCTTTGTTTATTTAA
YDR531W			1104	53	1	2	-17	76	93	ATGCGAAAAGAATCGCAATGCCGCGAATTACTCAAGAGATATCTTACAATTGCGATTATGGCGACAATACTTTCAACCTTGCTATTGATATAG
YNL251C	NRD1	RNA-binding protein that interacts with the C-terminal domain of the RNA polymerase II large subunit (Rpo21p), required for transcription termination and 3' end maturation of nonpolyadenylated RNAs	1728	320	1	3	-298	-206	93	ATGCTTTTAACATATCAAAAGTCAGTACTCGGCAACCTTATTGTATCGTTTTCGTATCGTATCGCATCGTATTATCGTATTGTACACAACTAA							YES
YOL117W	RRI2	Subunit of the COP9 signalosome (CSN) complex that cleaves the ubiquitin-like protein Nedd8 from SCF ubiquitin ligases; plays a role in the mating pheromone response	1938	898	10	1	-369	-277	93	ATGGGAATGTCGAGTTTGAGATTCGAGTTTTATATGATGGCAACAAGATTGCACAAACTTACTTTCTTACCTTTTTCAAATTTGATCTCTTAA
YLR030W			792	87	1	2	-5	88	93	ATGAGATGGAAGGTGAACAAATTATGGAGTATGTTCAAGAGACACCGATCATTCCAAAAAGGATTATCCATTATTCGATTCCAAAACAAATGA
YMR257C	PET111	Mitochondrial translational activator specific for the COX2 mRNA; located in the mitochondrial inner membrane	2403	397	2	2	-89	0	90	ATGTATTCTATTAATTACACCACAACTTTGATATCGTCAAATTTTTTATCACTACCTATTAAATTTAAACAATTGCTTACGAGAACTTAA
YNL051W	COG5	Component of the conserved oligomeric Golgi complex (Cog1p through Cog8p), a cytosolic tethering complex that functions in protein trafficking to mediate fusion of transport vesicles to Golgi compartments	1212	200	4	3	-172	-83	90	ATGAGGGAATCCTGTATAAATGGGTTTACCTTGTTATTCTATGCCTCCCTTTCAAAGACGTATTTCTTAAAAACTTCTCCATTTGGTTGA
YER137W-A			306	602	9	3	-547	-458	90	ATGTTCTTGGCAAATGAGTTACCAATAAATGACATGAATTACAGAAAACAAGAAAATATTTGCCAAAAAAAAACCAATACAAAAATATAG
YPR164W	MMS1	Protein likely involved in protection against replication-dependent DNA damage; mutants are sensitive to methyl methanesulfonate (MMS); implicated in regulation of Ty1 transposition	4224	402	7	3	-112	-23	90	ATGGCCCTTTGCCAGAGATGGGCTCTGCAAAAGAATTGGAAGAAGAGAAGAAATCGCTTCACATTCCGTTTCGTTTCTGGGTCTAATTAA
YMR075W	RCO1	Essential subunit of the histone deacetylase Rpd3S complex; interacts with Eaf3p	2055	869	2	2	-731	-642	90	ATGTCTCTACTGCTTGGGCCCTGTCTCTACGGACCAAGGCCACTCGAGATAATCTTTCTAAAGCTTGTGGCTCCAAGAAATTTGCAATAG
YAR030C			342	289	5	3	-229	-140	90	ATGCACTGGGTTCGTCGAGAAAATCCGACTTGGCGTCGGTACTTTCTGAAGATGTTTGCATGCCCAGTTTATATCTTGTCTTCTCTATAG
YMR310C			954	208	2	1	-117	-28	90	ATGAAAAATTTCCCATCGATGAGCTGTGATCGGCAAGTGAGAGTACTCTGTTTCACAACTACTACCGGTCCCAGGAATATATACTACTGA
YMR040W	YET2	Protein of unknown function that may interact with ribosomes, based on co-purification experiments; homolog of human BAP31 protein	483	157	2	1	-126	-37	90	ATGTACAGCTGGCCTTCTCTGAGAAAAGCTAGCCGCCTGGAAGTAAATAAATACGCTGAGTGTTCGTTGGAGCATGAATTATGTGAATAG		YES
YPR099C			357	179	1	3	-91	-2	90	ATGCCTTTTCGCAGCATGCAGAGGCGACCATATACCCCTCACACTACTGTTCAAGCTTTCCACGTTATCATTCTTTGTTCTTCTGCGTAA
YLR346C			306	151	1	2	-116	-27	90	ATGATTAATTGCATTGTTTTCCTTGTTTCTTTCTGTTATACCTGTCGAATTAAACATAAAGTGTATATGAATTTTAAGGGGCACAAATAA
YOL142W	RRP40	Protein involved in rRNA processing; component of the exosome 3->5 exonuclease complex	723	206	2	2	-50	40	90	ATGCTTCAGCAGCTCATCTCCAGCATTTCGACTAACCAAGAGCATACAAGATGTCTACGTTCATATTCCCTGGTGATAGCTTTCCTGTAG
YPR002C-A			198	383	7	2	-314	-225	90	ATGTTCGAATTAGTTGATAATTGTTGGAATTTTATTGTTGTTAAAGGCCATAATATTTCGTATATATATTATACTAGAATTTCTCTATGA
YFL055W	AGP3	Low-affinity amino acid permease, may act to supply the cell with amino acids as nitrogen source in nitrogen-poor conditions; transcription is induced under conditions of sulfur limitation	1677	306	3	2	-86	0	87	ATGGATTCTGCTAATAGATTCCACTCTTTTTGTCAGTTCTCCCCTCATTGCTCTGAAAATATACAAGATTTCAGCAATCCTCGCTAA
YPR201W	ARR3	Arsenite transporter of the plasma membrane, required for resistance to arsenic compounds; transcription is activated by Arr1p in the presence of arsenite	1215	751	10	3	-373	-287	87	ATGCCAAGCGTTTGTAATATGATCACGTGCAAAATCTTCTCTTCGAAGATCAACAACTTGAAAATCCTTCCTCTGATTTTCAATTAG
YCR020C	PET18	Protein required for respiratory growth and stability of the mitochondrial genome	648	437	4	1	-165	-79	87	ATGGTTCTAATAGTTTCCATAGTAACAATTGCTTGGCAAAAAAGGTCTGGCTTCGAAAGATATATAAACGAATATGAACTGGACTGA
YLR309C	IMH1	Protein involved in vesicular transport, mediates transport between an endosomal compartment and the Golgi, contains a Golgi-localization (GRIP) domain that interacts with activated Arl1p-GTP to localize Imh1p to the Golgi	2736	221	2	3	-145	-59	87	ATGAAAAGCTATTACCCGCATTCTCATAGTTCGGATTTTCAGATCCAGCAATATAAGAGAACCAAATGTAGCAGAAACGTCAAATAG
YIR018C-A			138	823	8	3	-88	-2	87	ATGTACGATCTATTTTACGTTATAATAACGGTTCTACCATTACATTTACATAGTAGACAGGCTGCCACTCCTCTGCGTCAAAAATAA
YCL054W	SPB1	AdoMet-dependent methyltransferase involved in rRNA processing and 60S ribosomal subunit maturation; methylates G2922 in the tRNA docking site of the large subunit rRNA and in the absence of snR52, U2921; suppressor of PAB1 mutants	2526	574	2	2	-539	-453	87	ATGATACGACAGAAGATTTTTGTTTTTATAGTTAAGTCAAGAAGAAATTCTATTTGTCCAGCAATCCGGCGCAAAGAAGACTACTAA							YES
YLL004W	ORC3	Subunit of the origin recognition complex, which directs DNA replication by binding to replication origins and is also involved in transcriptional silencing	1851	284	4	1	-195	-109	87	ATGATAATGGAACTAAGCATTCTGTTAGATGGTAAGAATTTTTTTTACCTTCCATTACCACTAACGCCTTTTTTAGTGTCTTTTTGA
YHR052W	CIC1	Essential protein that interacts with proteasome components and has a potential role in proteasome substrate specificity; also copurifies with 66S pre-ribosomal particles	1131	430	3	2	-374	-288	87	ATGAGGGCTGGTCACAGATTACCTTTAATATCCTTTGTTAGTAGCTTTTTTGTGTTCTATTTCAGGAAAGAAGAATGGGAAAAATAA
YCL007C			393	346	3	3	-151	-65	87	ATGCCACTATATTTCTATTCGTATTTATTTTTATGTATACTTATTTTGCTTATTTTTCTTATACTCAGGAAACGTCACTTGGCTTGA
YGL169W	SUA5	Protein required for respiratory growth; null mutation suppresses the Cyc1p translation defect caused by the presence of an aberrant ATG codon upstream of the correct start	1281	67	1	3	-37	50	87	ATGGTAGTCCTGTTTATTATTCCATTTTTAGAATTGTATGTACCTTGGACGACATTTTTTGGCAATGACATCGAAAGCACTGTTTGA
YKR005C			1344	334	7	3	-295	-209	87	ATGTCTAAGCGCTCTGCTGGTTCTCTTTGCCGGTGGTGGTGGGAGCGTTCTCGCAGCGGTTCAAAGCAAAACTGTGGCAGATCCTAA
YOR371C	GPB1	Proposed beta subunit of the heterotrimeric G protein; interacts with the receptor Grp1p, affects signaling by altering the level of phosphorylation of PKS substrates; regulates pseudohyphal growth through cAMP levels; homolog of Gpb2p	2694	466	6	2	-266	-180	87	ATGTTACTGCCAGATTTTACGATATTCCCTCTAATTTCCGGGTATCCCATAAAAGCAATTCCCCGGCGTATAATTTCATTATTATGA
YPL250W-A			288	395	6	3	-292	-206	87	ATGGAGATGAGTGAGTGGGCGAGCCAGGATAGGGTCTTTGGCATGTGCGGTGCTTACCCGGAAGGGAGATGCGCACGTGACTGTTGA
YDR315C	IPK1	Inositol 1,3,4,5,6-pentakisphosphate 2-kinase, nuclear protein required for synthesis of 1,2,3,4,5,6-hexakisphosphate (phytate), which is integral to cell function; has 2 motifs conserved in other fungi; ipk1 gle1 double mutant is inviable	846	221	3	1	-99	-13	87	ATGCGGTCCCATTTAGGGTTTCCAAAATTAATTCGAACCGTGATATGCTACCAGTCGAAAATTGTCAGAGATAAGTTCCTTTTTTGA
YKL057C	NUP120	Subunit of the Nup84p subcomplex of the nuclear pore complex (NPC), required for even distribution of NPCs around the nuclear envelope, involved in establishment of a normal nucleocytoplasmic concentration gradient of the GTPase Gsp1p	3114	322	3	2	-206	-120	87	ATGTATAGTTCATCAATATTTTCTTTTCCATTACCCTACAGAACTTTCATGTTTTTTGTTTTCCTGTCTTTTTCTCCAATTACGTGA
YFL013C	IES1	Subunit of the INO80 chromatin remodeling complex	2079	422	6	2	-317	-234	84	ATGTCTCAAAAGACCACTACTGTTATGACACAAAACAATTTAACGACTCTTGATGTAAAGGAACTAAAGCAACACTTTTCTTAA
YLR120C	YPS1	Aspartic protease, attached to the plasma membrane via a glycosylphosphatidylinositol (GPI) anchor	1710	437	4	3	-388	-305	84	ATGCAGCCAAGACACCCTCACATAGCACTGCCTCCTTCCTCCTCTTTTCTGTCACCACCTCACCTCCCTCGTCCACTCAACTGA	YES							YES
YEL018C-A			534	494	6	3	-181	-98	84	ATGAACGCTGCCGGGCGTTTCGTTCTTTATGTCTTCGTAATTTATCTCATTCTTGATAATGCTACCATCGGGACTCTTGAATAG
YPL197C			414	609	7	1	-267	-184	84	ATGAATGGCTGGAAATCAGTTGTCAAATTGAATAATTTAGGAGGCAAAAAAGCACTTCGTTTATTGTTTCCTTCTTTTTTATAA
YER137W-A			306	602	9	3	-214	-131	84	ATGATCCCTTCATTATTTCTTGGGTATAACTGTCAGTCTCGCACCGCAGTGTGCCCTTGTGTGGCCAGCCTCGTGACAAAATGA
YHR077C	NMD2	Protein involved in the nonsense-mediated mRNA decay (NMD) pathway; interacts with Nam7p and Upf3p; involved in telomere maintenance	3270	427	9	2	-296	-213	84	ATGATATTGTTAGGGGGTTATATTGAATATTTCTTAGGGCATGAGGATGATATTAGGGTTATTAATAGGTTTACAATTATATAA
YHR052W	CIC1	Essential protein that interacts with proteasome components and has a potential role in proteasome substrate specificity; also copurifies with 66S pre-ribosomal particles	1131	430	3	1	-183	-100	84	ATGTCACTTCATACTAAAAAAATTAAAGACAATTTCCTGAAAAAAATTTTTCCACTGGAGCTCATCGCAAATTTTGAAAAGTAA
YOR225W			330	267	3	3	-214	-131	84	ATGCGGCTTCGATACGGCAGACTTTGTTATAACGACCGGGATCAACTTCCGAGACTTGGAATATATCATCAAATAGAGTGTTAG
YOL014W			375	491	4	3	-55	29	84	ATGTCTGATTCAACAACTTCCCCCACAACCACATTTTCTACTTCATTATCACCAAATGCGACCACATCATTTTTTTTGTGGTAA			YES
YOR321W	PMT3	Protein O-mannosyltransferase, transfers mannose residues from dolichyl phosphate-D-mannose to protein serine/threonine residues; acts in a complex with Pmt5p, can instead interact with Pmt1p in some conditions; target for new antifungals	2262	573	5	2	-353	-270	84	ATGTTACATTTCTTTATAGTAATCATCCTAGAGGCATTACAGCTAAAAGGAACCTGTCCCGGGTTAGTATTCCAGATGACTTGA
YHR176W	FMO1	Flavin-containing monooxygenase, localized to the cytoplasmic face of the ER membrane; catalyzes oxidation of biological thiols to maintain the ER redox buffer ratio for correct folding of disulfide-bonded proteins	1299	111	1	2	-86	-3	84	ATGGGCCACTGTTTTTATACAAGTCGAAAATACAATAATACAGAAAATTCAAGCAGGAAGCGAGAAATAACAAGAAGTAACTAG						YES		YES
YOR273C	TPO4	Polyamine transport protein, recognizes spermine, putrescine, and spermidine; localizes to the plasma membrane; member of the major facilitator superfamily	1980	607	8	2	-188	-105	84	ATGTGTTTATGTGTATATATATATTCGCCTGTATGGAAAGTTATAGGTTGTCAATTTGTTGTACCTGACACATCGATTTTCTAG					YES
YGR064W			369	347	4	1	-291	-208	84	ATGAAAGTCTTTTTAGCCTTAGTTGAATTACTGGACGGTAGAAAAATTGGGTTTGCCAGCAAAAACAAAAGTGCAGAACGTTAA						YES
YOL027C	MDM38	Mitochondrial inner membrane protein, involved in membrane integration of a subset of mitochondrial proteins; required for K+/H+ exchange; associates with mitochondrial ribosomes; human ortholog Letm1 implicated in Wolf-Hirschhorn syndrome	1722	250	2	2	-77	7	84	ATGAATATGAACAGCGCAGTGCATTTCAGGCAGCGCATAATATACGCTATCTCTATCACTACAGATAATATACTAAGATGTTGA					YES
YHL041W			450	773	14	1	-450	-367	84	ATGAAAAGGCTTACTTTAGGCTTCAGGCACCCTATAGAGGCCAACCACTTAATAAATTCTTGGCGTAGTGCAATCAAGCAGTGA
YHL041W			450	773	14	1	-351	-268	84	ATGTTTCCTTGGCAGAATGCTCATATAAATGATGACGTAATTTTTACAAGAATGCCATATATTAACTTTTTAGGGCCAAATTAA
YOR029W			336	884	13	2	-527	-444	84	ATGTGGGCCCGCAGTATTTGGAACATCCTCACACAATGCTCCTATATTAACAGAATTTCTTCTTCCAGAAAGATCTGTAAGTGA
YPR202W			717	225	1	2	-98	-18	81	ATGTTTAAAGTATCCAAGAGAATATCCACGAAGCGGCTGAGCAACGAACAGAATCCTGGTTCTCCTCGACTAAGCAGATAG
YPR091C			2313	339	3	2	-131	-51	81	ATGGCACATTTTTCAGTTTTCTCCCACTTAAGTTTTCTCCGTAAATCCCTCTTGTATAATAACCAGGAGAAAGGGTTTTGA
YCR030C	SYP1	Protein with a potential role in actin cytoskeletal organization; overexpression suppresses a pfy1 (profilin) null mutation	2613	510	5	2	-377	-297	81	ATGAATACCAGCGTTTACTTTCATTTACAGAGTACTAGCACCTCCACTGTCGCTAATACTGAATTTAGTTTTGAAGAGTGA
YIR030W-A			384	617	5	3	-199	-119	81	ATGGTTTCCCGCAAGGACACCGTCATTGACTTCGAACTATTAGGATTCACAACAAGTATTCTTGTTTCCATCGTTCGATAA
YFR028C	CDC14	Protein phosphatase required for mitotic exit; located in the nucleolus until liberated by the FEAR and Mitotic Exit Network in anaphase, enabling it to act on key substrates to effect a decrease in CDK/B-cyclin activity and mitotic exit	1656	375	4	2	-224	-144	81	ATGCATTTGAAGGCCATTGCTATTGTGTCAATCAAGAAAGCTGTATCACTTTCAACGGGGAATGTACTTTTAGCACCATAA
YFR028C	CDC14	Protein phosphatase required for mitotic exit; located in the nucleolus until liberated by the FEAR and Mitotic Exit Network in anaphase, enabling it to act on key substrates to effect a decrease in CDK/B-cyclin activity and mitotic exit	1656	375	4	3	-94	-14	81	ATGTACCAAATATTTCCGATTCGTTCGAGGTATAATACGAAACAATTGCACAGAGGCTGGGACTACAAAGTACGCTTATAA
YGR281W	YOR1	Plasma membrane ATP-binding cassette (ABC) transporter, multidrug transporter mediates export of many different organic anions including oligomycin	4434	840	5	2	-431	-351	81	ATGTGCTATTGTATGAAGATAACGCGTGGTTCCGTGGAAATAGCCGGAAATTTTGCCGGGAATATGACGGACATGATTTAA					YES
YFL031C-A			102	448	4	1	-102	-22	81	ATGAAAAGAAAAAACCCACCAACAGCGATAATAACGAGAAAAAAAAAATTATACCCTCTTGCGATTGTCTTCATGAAGTGA
YKL096C-B			150	481	4	1	-414	-334	81	ATGTGTAAAAATATATTAACGAAAAGAAAAGAATCAAACACTTACCTAGTAAAACCGAAAATTTTGAAAAAAGCCATATAG
YPL144W	POC4	Putative protein of unknown function; green fluorescent protein (GFP)-fusion protein localizes to the cytoplasm; null mutant is viable, exhibits shortened telomeres	447	153	3	3	-61	20	81	ATGATTTGGACCGGGAAATTGCAAAAGATGCTTCCGTTGAGATTAGACGCGAGTGATTGTGATGTTAGTAAAGACGATTAG
YDR060W	MAK21	Constituent of 66S pre-ribosomal particles, required for large (60S) ribosomal subunit biogenesis; involved in nuclear export of pre-ribosomes; required for maintenance of dsRNA virus; homolog of human CAATT-binding protein	3078	602	10	3	-226	-146	81	ATGATGTTCTTCCGTTCTCTTGCCTCTGTATTCCGTTACCCGTTGCAGAATGAAAAATTTTTTCTTTTGGCGATGAGGTAA							YES
YIL038C	NOT3	Subunit of the CCR4-NOT complex, which is a global transcriptional regulator with roles in transcription initiation and elongation and in mRNA degradation	2511	240	1	2	-17	64	81	ATGTTTAGTCGATCGACATGGCTCATAGAAAATTACAGCAGGAGGTCGATAGGGTCTTTAAAAAAATTAACGAAGGTTTAG							YES
YOL128C	YGK3	Protein kinase related to mammalian glycogen synthase kinases of the GSK-3 family; GSK-3 homologs (Mck1p, Rim11p, Mrk1p, Ygk3p) are involved in control of Msn2p-dependent transcription of stress responsive genes and in protein degradation	1128	323	2	3	-73	8	81	ATGAGGACACTAAAAAACAAACAAAAAAAAAGAAAATACTACATACATTTTGCTTTTAGCACTAACATACCTAATGCTTAA
YIR018C-A			138	823	8	3	-475	-395	81	ATGGTTGCTGCGCTTTATGATTCATCTACCTGTTCCAGACTGCTCACCAAATCCTCGTTTTTCAGTTTGTCACTACGGTAG
YNR075W	COS10	Protein of unknown function, member of the DUP380 subfamily of conserved, often subtelomerically-encoded proteins	1125	528	6	2	-392	-312	81	ATGCTTTGGAAAGCTATTACATTGTTTGATAATTCAAAAATAAGCCACAATACTTCACCTATTGTGTACCATGTATTATAA
YAL002W	VPS8	Membrane-associated protein that interacts with Vps21p to facilitate soluble vacuolar protein localization; component of the CORVET complex; required for localization and trafficking of the CPY sorting receptor; contains RING finger motif	3825	415	4	2	-179	-99	81	ATGGCAAAAACGAGAAAGACATATAATCAAAACGTGAGTTTCCTGTGGAAAAAAAAAAAAGGGAACCTCTGGTTACGATGA
YHL013C	OTU2	Protein of unknown function that may interact with ribosomes, based on co-purification experiments; member of the ovarian tumor-like (OTU) superfamily of predicted cysteine proteases; shows cytoplasmic localization	924	211	1	3	-124	-44	81	ATGCGTCGCGAAATTTCTTTTTCTTCACGCCTTGTTTTTAGTTTGGGCATCTCGAAAGCATCTAATACAAAATCCAACTAA
YOR225W			330	267	3	3	-7	74	81	ATGAAAGATGAAAATAAGACCTGGAGAAAACCTATCACGTCTGACGAACATGAAAAAACTAAGTCAAAATTTGATACATAA
YOL117W	RRI2	Subunit of the COP9 signalosome (CSN) complex that cleaves the ubiquitin-like protein Nedd8 from SCF ubiquitin ligases; plays a role in the mating pheromone response	1938	898	10	3	-496	-416	81	ATGCCGCTTTTACTGCGACTAGAATTTCATCTATCGCACAATAGAACGTTTTCTTCTAGGTTACTTGCTTTAGATAACTAA
YLR041W			321	603	11	3	-502	-422	81	ATGGAATTAAATTGTCAAATTTGGTTGAGGCACTTAAAGGGCAACTGCAAAGATTCCGAACAACGCCATGGGGAAATATAA
YDL246C	SOR2	Protein of unknown function, computational analysis of large-scale protein-protein interaction data suggests a possible role in fructose or mannose metabolism	1074	318	5	2	-296	-216	81	ATGCTTTCTTCCTCTTCAACAGTTAAGGTTCATCATATTCTATTATCTCCGGTCTCGTATCTCCTTTCTCCGGTCACATGA
YBR184W			1572	235	2	3	-154	-77	78	ATGACCCAGCTTATTGCTCTGGTGAAAAAAAACTTTGTGCGGTCTCAAAGCCGTCGGCGGCAAAATAACGTGAATTGA
YLR273C	PIG1	Putative targeting subunit for the type-1 protein phosphatase Glc7p that tethers it to the Gsy2p glycogen synthase	1947	135	1	3	-58	20	78	ATGCTCGTTTCTTTGACGCTTGTTATAAGGTCAATAATTTTACTCTTTGTTTTTACAAATGCCTTACAGCCATGGTAA
YCL056C			435	417	5	1	-78	-1	78	ATGATTTCAATGTTCGACTCTGAGGTAAGAAGTAAAGAGGAGATGAATAAAAGTAAAGGAAGAAGAAAAGAAAGTTGA
YIL166C			1629	371	4	2	-242	-165	78	ATGGTTTCATTTCAACAGCCTATGGGTCAATTGGGAATAACTATCAATGCTACCAATTTGTCACACTTTATTGCCTAA
YPL036W	PMA2	Plasma membrane H+-ATPase, isoform of Pma1p, involved in pumping protons out of the cell; regulator of cytoplasmic pH and plasma membrane potential	2844	556	5	2	-191	-114	78	ATGGTACTTCGTTATATAAAGGTGTGTAATATCCTCTTTTACCATCTATTATTTCTTCCAGCATTTCTTGCTGGATAA
YBR167C	POP7	Subunit of both RNase MRP, which cleaves pre-rRNA, and nuclear RNase P, which cleaves tRNA precursors to generate mature 5' ends	423	250	3	3	-178	-101	78	ATGAGAAGTACATCAATAGTCTTCTCATGTCATTTCGAAAAAATGTTTTTTCTTCATTTTTTTCCTGCGATTGTTTGA
YIR030W-A			384	617	5	3	-13	65	78	ATGGAGAAAAAATATGAGTTCAATTTGTCATACCTTATCAGGCCTTATCAGCTCAAATTTGATTGGATTATGCGTTAA
YMR083W	ADH3	Mitochondrial alcohol dehydrogenase isozyme III; involved in the shuttling of mitochondrial NADH to the cytosol under anaerobic conditions and ethanol production	1128	624	8	3	-463	-386	78	ATGCGGGAACAGTTCCTAAGGAATTTTTCTAATGGCATTTCGGCAGCGTCATCAAATGTACGCACCCACTTCAAGTGA						YES
YFL031C-A			102	448	4	3	-22	56	78	ATGAAGAAATCATTCAATTCAAATGAATTCAAACCTGACTGCGCTTCGGACAGTACAAGCAAGCCGTCCATTTCTTAG
YGR196C	FYV8	Protein of unknown function, required for survival upon exposure to K1 killer toxin	2454	303	3	2	-236	-159	78	ATGAAGATGCAAATATCACAACAATTATATAACGTCGTTTGTTTGTTTGGTGACACATTAGTGTTTCATTCCGGGTAG
YER099C	PRS2	5-phospho-ribosyl-1(alpha)-pyrophosphate synthetase, involved in nucleotide, histidine, and tryptophan biosynthesis; one of five related enzymes, which are active as heteromultimeric complexes	957	270	6	2	-80	-3	78	ATGAGGAGGCATCGAGGGATTGCTAAGAAGAGGATATTCCTCATCATCCAAAGACTATCTTGTCGTAAGTTTCGTTGA
YMR204C	INP1	Peripheral membrane protein of peroxisomes involved in peroxisomal inheritance	1263	456	6	3	-106	-29	78	ATGAACTTTAAATTACCTTATTACGGAGGAAGTATTCCTTCACCTATGAAGGATACAAGGTCTACATTTTTCGTCTGA
YEL022W	GEA2	Guanine nucleotide exchange factor for ADP ribosylation factors (ARFs), involved in vesicular transport between the Golgi and ER, Golgi organization, and actin cytoskeleton organization; similar to but not functionally redundant with Gea1p	4380	607	6	3	-307	-230	78	ATGTTTTTAAGTTCTTTTATAGTTTATATTGGCATAAGAGGTAAACCATATTTAGCACTTATTTTCATAAAGTATTAG
YER137W-A			306	602	9	1	-288	-211	78	ATGCTACTGAACACATCAGTACACATGCTATGTACTTACAATCTTAGTAAGGTAGATGTAGGTCTAATGCTTCGATGA
YKL219W	COS9	Protein of unknown function, member of the DUP380 subfamily of conserved, often subtelomerically-encoded proteins	1224	694	7	1	-126	-49	78	ATGAATTCTAATTGTGAAGGCGGAAATGCGTACTTTGAGGAACGTCTATTGTCGTATAAAAGTTTTACAATTAACTAA
YOR303W	CPA1	Small subunit of carbamoyl phosphate synthetase, which catalyzes a step in the synthesis of citrulline, an arginine precursor; translationally regulated by an attenuator peptide encoded by YOR302W within the CPA1 mRNA 5'-leader	1236	230	1	2	-134	-57	78	ATGTTTAGCTTATCGAACTCTCAATACACCTGCCAAGACTACATATCTGACCACATCTGGAAAACTAGCTCCCACTAA
YML005W	TRM12	S-adenosylmethionine-dependent methyltransferase of the seven beta-strand family; required for wybutosine formation in phenylalanine-accepting tRNA	1389	470	8	3	-100	-23	78	ATGTCTTCGCACTTTTTTTTTCCAGATTTTTCAGGTGATGAGGTGGAGCTGGAGGATTTTACAATATTACTCAAATAA
YPR193C	HPA2	Tetrameric histone acetyltransferase with similarity to Gcn5p, Hat1p, Elp3p, and Hpa3p; acetylates histones H3 and H4 in vitro and exhibits autoacetylation activity	471	604	8	2	-152	-75	78	ATGGACGGAACTAACGGGTGGCAAGAACTACCAATTATATTAGGGGAGCGGCAATCATTAAGAGAGGGAACGCTATAA					YES
YLR041W			321	603	11	1	-321	-244	78	ATGGAAATCATGGACTGGCCTGCGTTCGCTGTCGAGAAAGGAACAGAATTGGAAACGGAGTTTTTTTGGCTGGCATAA
YDR420W	HKR1	Serine/threonine rich cell surface protein; osmosensor; involved in the regulation of cell wall beta-1,3 glucan synthesis, bud site selection and hyperosmotic response; overexpression confers resistance to Hansenula mrakii killer toxin HM-1	5409	200	1	3	-10	68	78	ATGTATAAAGATGGTCTCATTGAAAATAAAAAAAATTTTACTCCTGGTGTCATTGTTAAATGCAATCGAGGCCTATAG
YJL119C			324	340	3	3	-310	-233	78	ATGCACCAGTGCAGTTGGACTGGGAAGAGCAAGTGGAACAGCCACCATCTGGATTTCCATTATTGGGTACATATTTGA
YGL096W	TOS8	Homeodomain-containing transcription factor; SBF regulated target gene that in turn regulates expression of genes involved in G1/S phase events such as bud site selection, bud emergence and cell cycle progression; similarity to Cup9p	831	151	1	3	-118	-41	78	ATGCATACAGCAATTTTTTTAGAGCATTACTTCTTGAGTGGCAAAAGCATTTCTTTTTTTTTTCAGTATAGGAAGTAA
YNL335W	DDI3	Hypothetical protein	678	178	2	2	-53	22	75	ATGAAGTTGCTTCGTACTGTTTTTTGCCTTGCTCCTCTTCAAAAGAATCAATCATGTCACAGTACGGATTTGTAA
YNR074C	AIF1	Mitochondrial cell death effector that translocates to the nucleus in response to apoptotic stimuli, homolog of mammalian Apoptosis-Inducing Factor, putative reductase	1137	446	4	1	-180	-106	75	ATGATTAGTCCTTTTTATCTGGCTGGACAAATGAAGCCTATTATAAGTATTAATATATTAGCTGCTGCAGACTAG
YPR201W	ARR3	Arsenite transporter of the plasma membrane, required for resistance to arsenic compounds; transcription is activated by Arr1p in the presence of arsenite	1215	751	10	3	-604	-530	75	ATGGGTCTCCCAAGCGTAAAAACCTCCAACGAGGATGCAACTCTCAAACTTACTTGTAATATCTTCTTCTTGTAA
YMR059W	SEN15	Subunit of the tRNA splicing endonuclease, which is composed of Sen2p, Sen15p, Sen34p, and Sen54p	387	174	5	2	-131	-57	75	ATGAGATCCTCATCTGTCACGAGGCTGATGTGCATACTTTTACTTTTAATCGATGACATGATCAGTTTCTTTTGA
YDR456W	NHX1	Endosomal Na+/H+ exchanger, required for intracellular sequestration of Na+; required for osmotolerance to acute hypertonic shock	1902	55	1	3	-7	68	75	ATGAAAAATGCTATCCAAGGTATTGCTGAATATAGCTTTCAAGGTGCTGTTAACCACCGCCAAGAGAGCAGTTGA
YDR524C	AGE1	ADP-ribosylation factor (ARF) GTPase activating protein (GAP) effector, involved in the secretory and endocytic pathways; contains C2C2H2 cysteine/histidine motif	1449	545	8	2	-443	-369	75	ATGTTGGAAGGGTTTTATATGATCTTTTCATGTTCGTTCACTTGTAATGGAATATTAGTTAGAAGATGTAAATAA
YIL037C	PRM2	Pheromone-regulated protein, predicted to have 4 transmembrane segments and a coiled coil domain; regulated by Ste12p	1971	229	4	2	-143	-69	75	ATGTTTCAGCCCAGTAATAAAACATTTACATATGCTATCTTGGCCCTTTATATAACATGTAAAGCAAAAAACTAG
YAL067C	SEO1	Putative permease, member of the allantoate transporter subfamily of the major facilitator superfamily; mutation confers resistance to ethionine sulfoxide	1782	147	2	2	-80	-6	75	ATGGACATTCGCTACATATCTTACTCTCTATTTGTTAAAAAAAATTACAAAGAGAACTACTGCATATATAAATAA
YGR144W	THI4	Thiazole synthase, catalyzes formation of the thiazole moiety of thiamin pyrophosphate; required for thiamine biosynthesis and for mitochondrial genome stability	981	482	7	1	-312	-238	75	ATGTCCGATCTCCTAACGTCATTTTTAAAATCAAATGGTCTTTTAATAATTATGCACGTTAAAAAACATACATAA
YKL019W	RAM2	Alpha subunit of both the farnesyltransferase and type I geranylgeranyltransferase that catalyze prenylation of proteins containing a CAAX consensus motif; essential protein required for membrane localization of Ras proteins and a-factor	951	160	1	3	-46	29	75	ATGGTATATTATATATCAAGTGCTGATACAACGTACACCATCGAAAATGGAGGAGTACGATTATTCAGACGTTAA
YMR169C	ALD3	Cytoplasmic aldehyde dehydrogenase, involved in beta-alanine synthesis; uses NAD+ as the preferred coenzyme; very similar to Ald2p; expression is induced by stress and repressed by glucose	1521	322	3	3	-109	-35	75	ATGGCAAATCTGGATGGGAATAAATTTGACTCATGCCAGGTAATTATACCTTGGACTTGTATCATAGAGATATAG
YGR121W-A			216	390	3	1	-153	-79	75	ATGTCTCATCCAATAAGAGGGGCGCGTGTCCGCAGAGATAAGCAACCAGGGCCTTTTCTTTTGCACTCAGCCTGA
YDR228C	PCF11	mRNA 3' end processing factor, essential component of cleavage and polyadenylation factor IA (CF IA), involved in pre-mRNA 3' end processing and in transcription termination; binds C-terminal domain of largest subunit of RNA pol II (Rpo21p)	1881	718	10	3	-202	-128	75	ATGAGAACTTGGCCTAAGGCATGGGAAGAAAGCGAAATTTCAAAAATTAATGAGACAATGTTGTTCTACTGTTAA
YNL051W	COG5	Component of the conserved oligomeric Golgi complex (Cog1p through Cog8p), a cytosolic tethering complex that functions in protein trafficking to mediate fusion of transport vesicles to Golgi compartments	1212	200	4	3	-34	41	75	ATGTGTAACAAAAAAGAAGAAAAGAGCTGGAGGTATGACAATAGCGCCAATGGCAAACGATTTAGAAGATTTTGA
YGR294W	PAU12	Hypothetical protein	363	212	3	3	-142	-68	75	ATGATAACTCGTTTGTGCCAGGGAAGTTGGCAAGACATTCATATAAATAGAGCTGCTGTAGCTATCCATCTTTGA
YKL161C			1302	268	3	2	-218	-144	75	ATGACGTTCTTTTCAGATGGTTACTGTCTTTTTTTGGAAGAAACAAAAGAAGGTACTTTTATGATGTTATACTAG
YOL152W	FRE7	Putative ferric reductase with similarity to Fre2p; expression induced by low copper levels	1863	897	13	1	-510	-436	75	ATGTTATTACAAGAGCATACGCCTGTATTTGGATGGCCAATGAACAAGGAGGATATTTTTTCCACATATAAGTGA
YHR161C	YAP1801	Protein involved in clathrin cage assembly; binds Pan1p and clathrin; homologous to Yap1802p, member of the AP180 protein family	1914	286	2	2	-185	-111	75	ATGCACATGGTGTTGATGCTTGGTGGTAATCATTCGTTAGGTGAATTGAGCAGTAGCGATATTAGATATATTTAG
YMR182C	RGM1	Putative transcriptional repressor with proline-rich zinc fingers; overproduction impairs cell growth	636	113	1	3	-16	59	75	ATGACACTGGTTAAACATGAGAGGAAAACAACCGAAAAGGAACAAAGACAACGCTTCTGTCAAGAGAAATTATAG
YPR013C			954	578	5	3	-208	-134	75	ATGTTGATGTTTCAAAATACCTCTTTTATATGCCTGTCAGGGTTTGACAAGTTGAACGAAAGATACAATTGTTAG
YIL031W	ULP2	Peptidase that deconjugates Smt3/SUMO-1 peptides from proteins, plays a role in chromosome cohesion at centromeric regions and recovery from checkpoint arrest induced by DNA damage or DNA replication defects; potential Cdc28p substrate	3105	307	2	1	-276	-202	75	ATGACATTTGGTTCTTTGCCTTCTTTGTCCTTTTTCTATCTTCCTACTAAGAGAAACTATTATACAATACAATAA
YER080W	FMP29	Putative protein of unknown function; the authentic, non-tagged protein is detected in highly purified mitochondria in high-throughput studies	1884	288	4	1	-153	-79	75	ATGGTAATTTCAAATGTTCAATGTATTTTCGGGCCGATTGCTGACCAGCGACACTTTAAGCCGAACTGTATTTAG
YOR308C	SNU66	Component of the U4/U6.U5 snRNP complex involved in pre-mRNA splicing via spliceosome; has homology to human SART-1 and to an S. pombe protein; snu66 null mutation confers cold-sensitivity but is not lethal at normal growth temperatures	1764	208	2	2	-71	4	75	ATGAGATGGTGCAATCGTTACTATTTGATATTAATAAAAAGGCAATCATCACATCAACCCTTAATTAATTTATGA
YCL056C			435	417	5	1	-183	-112	72	ATGTCACATCCAAAAGCCAAAGTATGGGACAAGCATTTCGCCCCTTTGCTCTTATTGCTTCTTGTTAAGTAG
YDL125C	HNT1	Adenosine 5'-monophosphoramidase; interacts physically and genetically with Kin28p, a CDK and TFIIK subunit, and genetically with CAK1; member of the histidine triad (HIT) superfamily of nucleotide-binding proteins and similar to Hint	477	174	3	1	-81	-10	72	ATGTGTGTTCGACTGGAAAGCGGAGAACATTATGAAGTAAAAGGACAATCAGCACGCCTTCCAGACTTTTAA
YER184C			2385	384	3	2	-140	-69	72	ATGTGTGCTTTGAACAGTAAAAACTTTCTTCCTTTCTATAAGCTAGAAGCAAATCCAAATCTCATCGAATAA
YKR092C	SRP40	Nucleolar, serine-rich protein with a role in preribosome assembly or transport; may function as a chaperone of small nucleolar ribonucleoprotein particles (snoRNPs); immunologically and structurally to rat Nopp140	1221	315	3	2	-74	-3	72	ATGATTGAACTCATCGCACTTTTATACAAAGCAAGAAAGAAACCCAAGTCGCAGTACACTAAGAATACATAG		YES
YIL003W	CFD1	Highly conserved, putative P-loop ATPase localized in the cytoplasm; has a potential role in assembly of iron-sulfur clusters in proteins	882	426	6	1	-255	-184	72	ATGTACAGAAATAACTGGAAATACAATTACAAAGCGATAATTACGGGATCTTTGGTTCCTATCACAGAGTAA
YDR387C			1668	146	2	3	-79	-8	72	ATGGTCAAAAAGTATCTTTTCTCAGTAGAAAACAAAAGCGTACAGGCAAGCGACAGGAAAGTCAAAACTTGA
YKL053W			375	419	2	1	-81	-10	72	ATGTTTTCTAATGACCTCTCCCGGCATATATCTGGCGCACTTAGAATAAATTTCTACATGCAAATACTCTGA
YDR524C	AGE1	ADP-ribosylation factor (ARF) GTPase activating protein (GAP) effector, involved in the secretory and endocytic pathways; contains C2C2H2 cysteine/histidine motif	1449	545	8	1	-165	-94	72	ATGTTGGTTTTTTTTCCTATCGCTGTCGTTATAATAGTACTTGACGAAGAGAGAAGAAAAGTAAAAATTTGA
YGR170W	PSD2	Phosphatidylserine decarboxylase of the Golgi and vacuolar membranes, converts phosphatidylserine to phosphatidylethanolamine	3417	288	5	2	-212	-141	72	ATGAGGTTTGGAAGAAGGAGAAAGACAAAAAAGCAGGGCACATGTCAAACTCTTGGAAACTTGAGATCCTAG
YMR082C			357	446	5	1	-276	-205	72	ATGACTCAAATCAAGTTGAATTCCTTATCAATGATAGTCCACCTACACAAATGCGGCTTTACGCTCATTTAA
YBR051W			351	795	9	1	-762	-691	72	ATGTCATTTTCTGTTTCAGCGTCAGTATCAGTATCAGTGTCAGTTTCCGACTCGAAAATGAAGGTCGAATGA
YOL011W	PLB3	Phospholipase B (lysophospholipase) involved in phospholipid metabolism; hydrolyzes phosphatidylinositol and phosphatidylserine and displays transacylase activity in vitro	2061	747	8	3	-703	-632	72	ATGAATACTATACGAAGCTTTGTGCGTTGCAAAAAGAGCATACCAGGCGAAGAGAGCGCAGTTAGTAGGTGA
YDR222W			1248	211	2	1	-180	-109	72	ATGGATATAACGAACAGTGTTTACTGGAGACTCACTTCTCTGGGCTTGAGTTTACGATGTATAGTCATATAA
YLR115W	CFT2	Subunit of the mRNA cleavage and polyadenlylation factor (CPF); required for pre-mRNA cleavage, polyadenylation and poly(A) site recognition, 43% similarity with the mammalian CPSF-100 protein.	2580	397	7	3	-172	-101	72	ATGTTTGTTGTAATAAGAAATATTACTAGAAAAAGATTTTTTCTTTCGGCGGCGTTTTCCCGCTTTTCTTAA
YHR022C			771	639	9	3	-244	-173	72	ATGCTTGCCTTCTTTGAAAAATCCTTTTCAAGTACTTACCTTAACGATCTTGGCTCGTTACTTATTATTTAA	YES
YPR153W			435	156	2	2	-122	-51	72	ATGAGGTATGTTATTCATTACCAAGACTATATCCGCCACGGCTGGATGCAGGCATCGCTCCCTGTGGCTTAA
YML003W			873	361	4	1	-135	-64	72	ATGTTTAATATGACAGAAGGTTTTCGTTTAATTTTGCCGCTACCCGAAAATTTTGGCAGTTGCAATTTATAA
YJL084C	ALY2	Cytoplasmic protein of unknown function that interacts with the cyclin Pcl7p; phosphorylated in vitro by the cyclin-CDK complex, Pcl7p-Pho85p; identified as a potential Cdc28p substrate; mRNA is cell cycle regulated, peaking in M phase	3141	577	4	1	-306	-235	72	ATGTCTTTCATTGGTTTTCCTTTATTAAAACATTCTCTGGAGGATTTGCAGTTTCGGAAAAAAGAAATTTAA
YIL031W	ULP2	Peptidase that deconjugates Smt3/SUMO-1 peptides from proteins, plays a role in chromosome cohesion at centromeric regions and recovery from checkpoint arrest induced by DNA damage or DNA replication defects; potential Cdc28p substrate	3105	307	2	2	-29	43	72	ATGTTTATTGCACATCAAACCCCACATATATGTCTGCCAGAAAACGCAAGTTTAATAGTCTCAAACCGCTAG
YOR371C	GPB1	Proposed beta subunit of the heterotrimeric G protein; interacts with the receptor Grp1p, affects signaling by altering the level of phosphorylation of PKS substrates; regulates pseudohyphal growth through cAMP levels; homolog of Gpb2p	2694	466	6	1	-183	-112	72	ATGACATGGCTGTTAGTATGGTATGGTGCCCATCACATAAGTCACATATCGAGTCGAAATCGGCATTTTTAA
YLL030C			342	365	6	3	-343	-272	72	ATGTTTATTTTTACGTGGGTTATAAAGACGGGTAAATTATCTTCGTTATTACTCATGAAAACCTACAAGTAA
YPR193C	HPA2	Tetrameric histone acetyltransferase with similarity to Gcn5p, Hat1p, Elp3p, and Hpa3p; acetylates histones H3 and H4 in vitro and exhibits autoacetylation activity	471	604	8	1	-537	-466	72	ATGAATTTTGGTATTATTGCAGAAATACAAGTGGTAAATAGTTTTGTAAACGTATATTTCAAGTTGGAATGA					YES
YOR321W	PMT3	Protein O-mannosyltransferase, transfers mannose residues from dolichyl phosphate-D-mannose to protein serine/threonine residues; acts in a complex with Pmt5p, can instead interact with Pmt1p in some conditions; target for new antifungals	2262	573	5	3	-229	-158	72	ATGAGTTACCACCCTGTAAGAACTCGTTTAAGAACAAAGCTCAGATCTAGATTAGGCACTCGCGCCCTTTAA
YIR020C			303	757	8	2	-704	-633	72	ATGAAACCTGCTACTTTTTCAGTCCTCTTCGTATGCATTTCCCAAAATTCATTCGTAGCCTTGTCAACTTAG
YAL066W			309	594	10	2	-545	-474	72	ATGCAATTATCCACACATAAAATCGATGCCTTTAGAAAAAGACATAAAGCAGACGGCATTGTAGATATTTGA
YJL221C	FSP2	Protein of unknown function, expression is induced during nitrogen limitation	1770	448	5	1	-363	-295	69	ATGTATACGCAAGGCTGCGGAGGCAATGCAATAATGGGGTCTGCTTGCAGATGGTATAATCTGCTATAA
YBR184W			1572	235	2	2	-77	-9	69	ATGAAAGTAAATAAACAAAACAAAATCTCTAATTGTTGTAACACAAATACTAAGAAATTTGTTAGCTAA
YOR020W-A			273	526	5	2	-416	-348	69	ATGCTACCATCGCTGCTACATATGAACGAAAATAATACAACTATCGTTACGGCCTTTGCTGAACCGTAA
YIR030W-A			384	617	5	1	-225	-157	69	ATGATTCCATTGAAAAAGTCTTTTCAATGGTTTCCCGCAAGGACACCGTCATTGACTTCGAACTATTAG
YPR066W	UBA3	Protein that acts together with Ula1p to activate Rub1p before its conjugation to proteins (neddylation), which may play a role in protein degradation; GFP-fusion protein localizes to the cytoplasm in a punctate pattern	900	147	2	2	-44	25	69	ATGAGATATTGTATACCTATATTATCGATAATAAAGCGACGAGGATGGACTGCAAGATATTGGTGTTAG		YES
YDR047W	HEM12	Uroporphyrinogen decarboxylase, catalyzes the fifth step in the heme biosynthetic pathway; localizes to both the cytoplasm and nucleus; activity inhibited by Cu2+, Zn2+, Fe2+, Fe3+ and sulfhydryl-specific reagents	1089	344	4	2	-278	-210	69	ATGTTTCTCGTATATACAGGACAGGGTTCGGGGTTTTTGGCGGCAGGAGAGGAAAGCAAAAAAAAATGA
YER081W	SER3	3-phosphoglycerate dehydrogenase, catalyzes the first step in serine and glycine biosynthesis; isozyme of Ser33p	1410	473	5	2	-167	-99	69	ATGAGTAATTACTTTGTTGGAAGGAGGGAGCAGAGGATAAGGAAATTCTTAAAACTGTTATGTATATAA								YES
YBR204C			1128	872	12	1	-183	-115	69	ATGCAAATTTTAACCATCAGTTACGTTGTTTTCTTCGAAAAGTTTCAAGAGGACGCGCCATTCTTTTAA
YIL059C			366	503	8	3	-232	-164	69	ATGACTATTATAAGCGGCCGGCAAAATTGCCGGGAAAACTGCCAGGGATATAATGCAACCTTCATTTGA
YNL046W			519	178	1	2	-101	-33	69	ATGCTGGCTCGAACAAGAAACTGCCTGCCATTTGAATTATTCATATATAAATACACTAATCATACGTGA
YGR170W	PSD2	Phosphatidylserine decarboxylase of the Golgi and vacuolar membranes, converts phosphatidylserine to phosphatidylethanolamine	3417	288	5	3	-55	14	69	ATGCTGTATCAATTGGTAAAGAATCCTCGATTTTCAGGAGCATCCAACGACGAAGATGAGGATTATTAA
YPR164W	MMS1	Protein likely involved in protection against replication-dependent DNA damage; mutants are sensitive to methyl methanesulfonate (MMS); implicated in regulation of Ty1 transposition	4224	402	7	2	-95	-27	69	ATGGGCTCTGCAAAAGAATTGGAAGAAGAGAAGAAATCGCTTCACATTCCGTTTCGTTTCTGGGTCTAA
YJR131W	MNS1	Alpha-1,2-mannosidase involved in ER quality control; catalyzes the removal of one mannose residue from Man9GlcNAc to produce a single isomer of Man8GlcNAc in N-linked oligosaccharide biosynthesis; integral to ER membrane	1650	246	3	1	-87	-19	69	ATGAAAGAAATGTGCTTTGCCAAGAAACGAAAGACGACAGAAAAAGGTAGTAAAAGAGGAAAAGGTTAA
YER076C			909	491	2	3	-166	-98	69	ATGCGACCACATCTTATACAAGAGGCAATGCTTTCTAACAGTTTTACATTATTCAAAATCTTCACATAG
YOL134C			390	561	11	2	-389	-321	69	ATGAACAAGGCTAGGATGATTTTGTTCTGTCACCTTTGTGGATGTCTTATTCCTACCCCGAGTTACTAA
YHR175W	CTR2	Putative low-affinity copper transporter of the vacuolar membrane; mutation confers resistance to toxic copper concentrations, while overexpression confers resistance to copper starvation	570	94	1	3	-73	-5	69	ATGCACTGGAAGGGGAAAAAAAAGGTGCACACGCGTGGCTTTTTCTTGAATTTGCAGTTTGAAAAATAA
YGR122C-A			129	414	7	1	-198	-130	69	ATGTTTATTTTATTAACCAAACATAATGAAATAATCGCCATGAAGCGCACAAGATTGGAATATGGGTGA
YHR044C	DOG1	2-deoxyglucose-6-phosphate phosphatase, similar to Dog2p, member of a family of low molecular weight phosphatases; confers 2-deoxyglucose resistance when overexpressed, in vivo substrate has not yet been identified	741	132	2	3	-49	20	69	ATGGAGATTGTTGGTTACGTTGCCACTCACGTAAGAAGTTCAAAGGATAATGGCAGAATTTTCAGCTGA	YES			YES
YDR334W	SWR1	Swi2/Snf2-related ATPase that is the structural component of the SWR1 complex, which exchanges histone variant H2AZ (Htz1p) for chromatin-bound histone H2A	4545	141	1	3	-52	17	69	ATGAATTCTAACTGCTCTTTGCATTTTCCAAGTTATTGCATTACAAGAATATATGACCACATCTCGTAA
YGL123C-A			231	605	4	2	-470	-402	69	ATGGAGAAACTGGCAATGGTTGTTCGGCCCACAAGTTTGGAGTCAAGAAACCGTATGTGTTACCAATAG
YMR182W-A			87	278	2	1	-246	-178	69	ATGGTCCGTGCGGTAACATGGCAGGGTGTGCAGGACCCTATGGCTCGAGAAGTTGCTACCGGTGTTTAA
YMR182W-A			87	278	2	3	-229	-161	69	ATGGCAGGGTGTGCAGGACCCTATGGCTCGAGAAGTTGCTACCGGTGTTTAATTTTTTTTTTATCTTAA
YGL060W	YBP2	Protein with a role in resistance to oxidative stress; has similarity to Ybp1p, which is involved in regulation of the transcription factor Yap1p via oxidation of specific cysteine residues	1926	122	2	3	-94	-29	66	ATGGGTGAGTCAATTGAAACAATTTGTAAAAGGCCTTGTCAGGGCTTTCCAAGAGGAGAAGGATGA
YDL125C	HNT1	Adenosine 5'-monophosphoramidase; interacts physically and genetically with Kin28p, a CDK and TFIIK subunit, and genetically with CAK1; member of the histidine triad (HIT) superfamily of nucleotide-binding proteins and similar to Hint	477	174	3	3	-151	-86	66	ATGGCGGGTCCGTTCTCTTCTGAAGAAGTTACCGCCCTACTGAAGCATTGCTGTACGATCGTGTAA
YLR139C	SLS1	Mitochondrial membrane protein required for assembly of respiratory-chain enzyme complexes III and IV; coordinates expression of mitochondrially-encoded genes; may facilitate delivery of mRNA to membrane-bound translation machinery	1932	417	4	3	-334	-269	66	ATGCTCTTTACATGTACTTTGGAAGGATGGAACTCAGCTGGGCGGCCTGACGCGGCACCATTGTAG
YDR206W	EBS1	Cytoplasmic protein of unknown function, involved in inhibition of translation; interacts with cap binding protein Cdc33; contains an RNA recognition motif and similarity to Est1p; mRNA abundance regulated by mRNA decay factors	2655	312	2	1	-234	-169	66	ATGAAAAGTGTCTTCAGGAATCATATATGTAAAGAGATCATTCAATTAAATACATCATCGAACTAA
YDL127W	PCL2	G1 cyclin, associates with Pho85p cyclin-dependent kinase (Cdk) to contribute to entry into the mitotic cell cycle, essential for cell morphogenesis; localizes to sites of polarized cell growth	927	593	4	2	-362	-297	66	ATGCTGGTGCAGGTGGATTTTTTTGGCAGATACTACGGTCAATTCTCCGCTCGAAGATTTTTATAG
YDR245W	MNN10	Subunit of a Golgi mannosyltransferase complex also containing Anp1p, Mnn9p, Mnn11p, and Hoc1p that mediates elongation of the polysaccharide mannan backbone; membrane protein of the mannosyltransferase family	1182	63	1	2	-17	49	66	ATGTACAACTATACAATATGTCTAGTGTACCTTATAATTCCCAACTTCCTATATCCAACCATCTAG
YNL146C-A			195	234	2	2	-164	-99	66	ATGAGAAGTGGTATGCTTAGTATTGCTCATACTGGACAAATACGAAAGGAATCAGTAAATAATTAA
YPR072W	NOT5	Subunit of the CCR4-NOT complex, which is a global transcriptional regulator with roles in transcription initiation and elongation and in mRNA degradation	1683	101	1	2	-23	43	66	ATGAAACATCCGCTCATTCTGTCATGTCTCAAAGAAAGCTACAACAGGATATCGATAAGCTTTTGA
YEL018C-A			534	494	6	1	-444	-379	66	ATGTCGCTTCATTTGTTATATATTGTTCTGTTAAAGAATTGTGTGTGTATTTTTTTAATAAAATAG
YCR015C			954	370	2	2	-62	4	66	ATGTTGACAATCGAGCCAATGCATTTAACAATTGCAGTAACCAGAAGCGAACAGTGGAGGATATGA
YEL028W			462	591	9	2	-62	4	66	ATGAAGCATAACTTTTCTTCACTGTCAAATTGCATCGTAGTTATATCAGATCCAAATAAAAAATGA
YEL075C			369	338	5	3	-316	-251	66	ATGGAAATTGAAAACGAACGTACGTACCGACTACTTTATTTTTGCAGGCCGGAAATCAAGCGATGA
YER113C	TMN3	Non-essential golgi localized protein of unknown function; contains niine potential transmembrane domains and has similarity to the endosomal protein, Emp70p	2121	173	1	1	-144	-79	66	ATGAACAAAGCAACGTATTATTTTTCAAAATTGCATAGTAGTATATCTACGCTTTTTCTTCACTAG					YES
YDR073W	SNF11	Subunit of the SWI/SNF chromatin remodeling complex involved in transcriptional regulation; interacts with a highly conserved 40-residue sequence of Snf2p	510	282	2	3	-100	-35	66	ATGATACCCTCTATTCAGGGCTCAGAGCGCATCACGATCGGGAGTGTAAATTCAATGTGCATATAA
YMR082C			357	446	5	1	-417	-352	66	ATGAGCTGTCCCGTGAGCGTAGCGACGCATCCCTATCAATTCGAAGTTAACTTTCATGCACTGTAA
YMR169C	ALD3	Cytoplasmic aldehyde dehydrogenase, involved in beta-alanine synthesis; uses NAD+ as the preferred coenzyme; very similar to Ald2p; expression is induced by stress and repressed by glucose	1521	322	3	2	-77	-12	66	ATGCCAGGTAATTATACCTTGGACTTGTATCATAGAGATATAGATTATACACATTTAGAAAATTAG
YNL130C	CPT1	Cholinephosphotransferase, required for phosphatidylcholine biosynthesis and for inositol-dependent regulation of EPT1 transcription	1182	369	5	3	-79	-14	66	ATGGATACTGAATTCATGAATTTGAAAATCATCTACCATGGATTCGAAAACAGTATTACTAACTGA
YBR051W			351	795	9	3	-133	-68	66	ATGCTTATTATTTTTATTGTAATTGTTTTTACTACTACAATTGATAAACTTGATGAATTTCCATAA
YOR387C			621	597	7	2	-257	-192	66	ATGATACTTTCATCAACTACCTATACACCCTGCGGGTCAATTATTTTTTTTTCGAATAACCGCTGA						YES
YJR122W	CAF17	Mitochondrial protein that interacts with Ccr4p in the two-hybrid system; 3'-untranslated region contains a putative mRNA localization element common to genes encoding mitochondrial proteins	1494	480	5	2	-107	-42	66	ATGGTAGCTGTTTTAATTACCATTCTATTAGATGCGCTGTATTCCAAATTACCGTTCTCTCATTGA
YJR122W	CAF17	Mitochondrial protein that interacts with Ccr4p in the two-hybrid system; 3'-untranslated region contains a putative mRNA localization element common to genes encoding mitochondrial proteins	1494	480	5	3	-226	-161	66	ATGTTCATCGTACTCACTTTCGCACATGCGATTACGTGTATTACCCTGATTTTCTTTCTGTATTAG
YNL195C			786	79	1	2	-8	58	66	ATGACAGGATGCTGGGTTTGGGCCAATCTGCTCAAGCATATGCAAGTGATGATGCTCTCAATATGA	YES
YOL155W-A			135	192	4	2	-35	31	66	ATGTTTTTACTTTTGTACCCTTTAATTTCTAATGAATGTTTTATGGAAGCTTCAATAAATGCGTGA
YJL199C	MBB1	Dubious open reading frame, unlikely to encode a protein; not conserved in closely related Saccharomyces species; protein detected in large-scale protein-protein interaction studies	327	357	4	3	-220	-155	66	ATGATTTATTCACAATCTAGCACCATGCAACATACATCCAAATCAGTGGAAATACGACATTATTAG
YER187W			426	676	7	2	-377	-312	66	ATGCTACTCCTTACTGGGTCGCAGCAACCTGTATCGCATCCACTAGCGGAATATGTTCACCTATAG
YDR315C	IPK1	Inositol 1,3,4,5,6-pentakisphosphate 2-kinase, nuclear protein required for synthesis of 1,2,3,4,5,6-hexakisphosphate (phytate), which is integral to cell function; has 2 motifs conserved in other fungi; ipk1 gle1 double mutant is inviable	846	221	3	2	-164	-99	66	ATGGTTTTCTTGTTCGTTCCTCAGTGGTTTATTTATCGAAGATATTTTCACAAGGTACTTTTTTGA
YGL256W	ADH4	Alcohol dehydrogenase type IV, dimeric enzyme demonstrated to be zinc-dependent despite sequence similarity to iron-activated alcohol dehydrogenases; transcription is induced in response to zinc deficiency; alcohol dehydrogenase isoenzyme IV	1398	240	4	3	-184	-119	66	ATGAGCTTCCATTTTATTTTCTCCAAGGAGGCCATTTTTTGTAGTGTGATGTTGACATGGTTATAA
YDR417C			372	260	4	2	-218	-153	66	ATGGAATGGATTTTTGATGTTATAAACAACCTTAGTTTTCTGGAATTTCAATTTCACCAGCGTTAA
YER019W	ISC1	Inositol phosphosphingolipid phospholipase C, hydrolyzes inositolphosphosphingolipids, activated by phosphatidylserine, cardiolipin, and phosphatidylglycerol, mediates Na+ and Li+ halotolerance, contains a P loop-like domain	1434	352	4	2	-191	-126	66	ATGCGTCTATGCTGGCCATTCTTGTATGTGTGTATGTGTTGTATACGTATGAGCGGTTTTAATTGA
YDR052C	DBF4	Regulatory subunit of Cdc7p-Dbf4p kinase complex, required for Cdc7p kinase activity and initiation of DNA replication; phosphorylates the Mcm2-7 family of proteins; cell cycle regulated	2115	369	2	1	-258	-193	66	ATGGTTTTTTTTTTGCAAACGCGTCTTAGGTCGATCTTTGCGAAAAAGAAAAAAATAAAGAAATAA
YHL002W	HSE1	Subunit of the endosomal Vps27p-Hse1p complex required for sorting of ubiquitinated membrane proteins into intralumenal vesicles prior to vacuolar degradation, as well as for recycling of Golgi proteins and formation of lumenal membranes	1359	358	6	3	-46	20	66	ATGCAGAGGCAATGCGTAAATCTATCTAAGGAAACCGTTGACAAAAATGTCATCATCTGCGATTAA
YBR208C	DUR1,2	Urea amidolyase, contains both urea carboxylase and allophanate hydrolase activities, degrades urea to CO2 and NH3; expression sensitive to nitrogen catabolite repression and induced by allophanate, an intermediate in allantoin degradation	5508	459	5	3	-310	-248	63	ATGTTTTGCTTTTTCCTGCTTCTTAATTTGAATCGAGCTTTGTTAGACGTTGTTGGAAATTGA
YFL013C	IES1	Subunit of the INO80 chromatin remodeling complex	2079	422	6	3	-379	-317	63	ATGCTGGCTGACCTTTACCGAAAACAAGAAGATGAACAGAAGGAAAACCTGAGAGTCGATTGA
YJR008W			1017	386	4	2	-296	-234	63	ATGCCCTGCCGGTTCTCTATAATTTATCTTTTTCACATGAGATATTTTTACCTCAAAAGGTAG
YKL186C	MTR2	mRNA transport regulator, essential nuclear protein; Mex67p and Mtr2p form a mRNA export complex which binds to RNA	555	104	2	2	-83	-21	63	ATGATAGACCATGACTCCCTGTATGTATTGCAGAGATTGCCACTACTAACCAAGAAAAGTTGA
YER081W	SER3	3-phosphoglycerate dehydrogenase, catalyzes the first step in serine and glycine biosynthesis; isozyme of Ser33p	1410	473	5	1	-108	-46	63	ATGTATATAAAGGAAGAACCATTTCTAGTTATTTCACTTTTTGATACTTGTCAACTATCTTAG								YES
YER081W	SER3	3-phosphoglycerate dehydrogenase, catalyzes the first step in serine and glycine biosynthesis; isozyme of Ser33p	1410	473	5	3	-343	-281	63	ATGGAATTCAAGGGGAACAACTTCGGTCTCAGCACTTTAATTATTCTTCTCGTTCCCACCTAA								YES
YLR251W	SYM1	Protein required for ethanol metabolism; induced by heat shock and localized to the inner mitochondrial membrane; homologous to mammalian peroxisomal membrane protein Mpv17	594	130	2	1	-90	-28	63	ATGTTGTCATATTTAGCCTTACAAAAGGGAAAAGGCAAACACAGTCTTTTGTTATTACTATAG
YDR067C	OCA6	Cytoplasmic protein required for replication of Brome mosaic virus in S. cerevisiae, which is a model system for studying replication of positive-strand RNA viruses in their natural hosts	675	60	1	3	-10	53	63	ATGTATCAAAATGACACTAGTGACTCCGTTACAATTTTCGACTGTACAGCCAAATTTATATAG
YBR076W	ECM8	Non-essential protein of unknown function	1020	214	3	1	-75	-13	63	ATGCTGAATTTACACAGTCTAAAAGACCTGACTCTTCAACATCCACTCTTTCGAGGGTTTTAA
YMR204C	INP1	Peripheral membrane protein of peroxisomes involved in peroxisomal inheritance	1263	456	6	1	-189	-127	63	ATGTGCGTTAAATACTTTGTTCTCTTATTATCTATGAACTTATCACGAAGAACGGAGATGTAA
YER137W-A			306	602	9	2	-134	-72	63	ATGAACATTTTATCTTATTTTTTTTCTTTTTACTACTCTTTTTGCTGGTTACTCCCTGAATAG
YPL072W	UBP16	Deubiquitinating enzyme anchored to the outer mitochondrial membrane, probably not important for general mitochondrial functioning, but may perform a more specialized function at mitochondria	1500	193	2	2	-125	-63	63	ATGGGAAAGCAAAGTCCAGCTATAAAACACTTGACCGTTAGCGCCATACCCTCCAACAACTAA
YPL038W	MET31	Zinc-finger DNA-binding protein, involved in transcriptional regulation of the methionine biosynthetic genes, similar to Met32p	534	143	3	2	-113	-51	63	ATGCAAAATATAACATGGGTAAGAAAAAGAAAAAGCCGTTCCTCAGTACGTAAAGAGATTTGA
YOL011W	PLB3	Phospholipase B (lysophospholipase) involved in phospholipid metabolism; hydrolyzes phosphatidylinositol and phosphatidylserine and displays transacylase activity in vitro	2061	747	8	2	-293	-231	63	ATGTTGTACTGGTTCTTCTGTGCAATGAGCCTTTTTCTCTTCTTTCTTTTTCCCTGCTTTTAA
YFR048W	RMD8	Cytosolic protein required for sporulation	1989	154	2	3	-52	11	63	ATGCAAAATTGCATATGGAGCAAAGGAAAGGACTTCCATTTAAGACGACAGTATGAGTTATAA
YKL219W	COS9	Protein of unknown function, member of the DUP380 subfamily of conserved, often subtelomerically-encoded proteins	1224	694	7	3	-40	23	63	ATGATACGCCCGCTTGGCCTTTTTCTTTCCGACTATATAAATGCAAATAGTCAGAAGTTGTAA
YHR022C			771	639	9	1	-378	-316	63	ATGACCTTGATTATTAAACGCTATTTTTGTCGTCTAAACAATTTTTTTTTTTTGCACTTCTGA	YES
YDR385W	EFT2	Elongation factor 2 (EF-2), also encoded by EFT1; catalyzes ribosomal translocation during protein synthesis; contains diphthamide, the unique posttranslationally modified histidine residue specifically ADP-ribosylated by diphtheria toxin	2529	505	6	2	-443	-381	63	ATGGGTTTTCCGTGCAAAACGATATGGAGAATTCAAAATGGGTGCGAAATACCTGGAACGTAA
YEL025C			3567	763	11	3	-661	-599	63	ATGCACATTATATTACGCATGAATAGCCGCCCAAGCTATATGAACTTATTGGTGGATTTTTGA
YPL034W			498	334	7	3	-301	-239	63	ATGAGATGTCTTAGGCATAACAAAAAAGGGAGAGCGGTGCAAGATAAACATACCGTCGGATAA
YOL117W	RRI2	Subunit of the COP9 signalosome (CSN) complex that cleaves the ubiquitin-like protein Nedd8 from SCF ubiquitin ligases; plays a role in the mating pheromone response	1938	898	10	1	-537	-475	63	ATGTCAAACATCCATTTATATACTGAGAAAATCTTTTATAGATGCCGCTTTTACTGCGACTAG
YOR308C	SNU66	Component of the U4/U6.U5 snRNP complex involved in pre-mRNA splicing via spliceosome; has homology to human SART-1 and to an S. pombe protein; snu66 null mutation confers cold-sensitivity but is not lethal at normal growth temperatures	1764	208	2	1	-66	-4	63	ATGGTGCAATCGTTACTATTTGATATTAATAAAAAGGCAATCATCACATCAACCCTTAATTAA
YAL066W			309	594	10	1	-183	-121	63	ATGTTCGATATATTAGCAAATAGCGTATTAATATACAGCTGTTGCGCTCATGGTAAAATTTAG
YGR064W			369	347	4	2	-185	-123	63	ATGCTAGAATATTTACTAAAAAAAAAAAAAAGTAAAAAAAATTCATTACTATTATACATGTGA						YES
YGL123C-A			231	605	4	1	-141	-79	63	ATGATACCAGCTCTGATGGCACCAGCAACTTCCTTGGCGGTCTTGATACCCAAACCAACGTGA
YNL276C			396	295	4	2	-32	31	63	ATGTACTGGTTTATCTATGTTATGCCTGAGGTATGTGTGGTATCTATCCCTACCAGTTGGTAA
YDL246C	SOR2	Protein of unknown function, computational analysis of large-scale protein-protein interaction data suggests a possible role in fructose or mannose metabolism	1074	318	5	1	-81	-19	63	ATGAAGAGATATAGTATAAGTGGAAAAAAGAAACATCAAACAATCAACAAGAAAAAATACTAA
YPR077C			372	358	6	1	-69	-10	60	ATGATACGGAAAGCATTATTAGCGGGCCTCCTTTGCAAGAGAATAAAAAGACTCTTTTGA
YOR107W	RGS2	Negative regulator of glucose-induced cAMP signaling; directly activates the GTPase activity of the heterotrimeric G protein alpha subunit Gpa2p	930	180	1	3	-7	53	60	ATGCCAGATGGCGAGTGTACCAAGTCTATGCGACATACTGATACCGCTAGAAAAGAATAG			YES
YKL076C	PSY1	Dubious open reading frame, unlikely to encode a protein; not conserved in closely related Saccharomyces species; 69% of ORF overlaps the uncharacterized ORF YKL075C	384	180	2	1	-60	-1	60	ATGAATTTGTTTGTTGCGCAGAGGAGTACATTGAATTGGAATACCTACCTGCCCTTGTAG
YBR281C	DUG2	Probable di- and tri-peptidase; forms a complex with Dug1p and Dug3p to degrade glutathione (GSH) and other peptides containing a gamma-glu-X bond in an alternative pathway to GSH degradation by gamma-glutamyl transpeptidase (Ecm38p)	2637	414	4	2	-281	-222	60	ATGTTTTGTTATATGGTAAGGAAGCTCTTGAGCATTGCTCACAATTACTGCTGCAATTAG
YGR194C	XKS1	Xylulokinase, converts D-xylulose and ATP to xylulose 5-phosphate and ADP; rate limiting step in fermentation of xylulose; required for xylose fermentation by recombinant S. cerevisiae strains	1803	411	3	3	-319	-260	60	ATGGAAAAAAGTTTAAAAGATCACGGAGATTTTGTTCTTCTGAGCTTCTGCTGTCCTTGA
YDR449C	UTP6	Nucleolar protein, component of the small subunit (SSU) processome containing the U3 snoRNA that is involved in processing of pre-18S rRNA	1323	488	6	2	-407	-348	60	ATGCTATTTAATTTTTTCAAGTCCTATTTTTACTTGTTTTCAGGTGCAAAACTGCTTTAG			YES
YHL006C	SHU1	Protein of unassigned function involved in mutation suppression, important for error-free repair of spontaneous and induced DNA lesions to protect the genome from mutation; associates with Shu2p, Psy3p, and Csm2p	453	75	1	3	-49	11	60	ATGCTCAGGTGCAATAACGGGTGCAACAACAGCAGCAGCAGGATACAATATGCAGTTTGA
YBR253W	SRB6	Subunit of the RNA polymerase II mediator complex; associates with core polymerase subunits to form the RNA polymerase II holoenzyme; essential for transcriptional regulation	366	61	1	3	-37	23	60	ATGATAGGCATCCTGTACTCCTTTTTTTTACAAGAAAATGAGCAACCAGGCACTATATGA
YDR479C	PEX29	Peroxisomal integral membrane peroxin, involved in the regulation of peroxisomal size, number and distribution; genetic interactions suggest that Pex28p and Pex29p act at steps upstream of those mediated by Pex30p, Pex31p, and Pex32p	1665	90	1	1	-60	-1	60	ATGAATATACTCACCTGTATACGTAGCAAAATTTCAGTCTCCTACTGTATATACGTCTAG
YPL197C			414	609	7	1	-330	-271	60	ATGGAACGTTTAATCTTGAATATAGCATCCTTGACTCCAAACATTGTCGCTCCTCACTGA
YDR309C	GIC2	Protein of unknown function involved in initiation of budding and cellular polarization, interacts with Cdc42p via the Cdc42/Rac-interactive binding (CRIB) domain	1152	110	1	2	-86	-27	60	ATGCTATCGAACTCGATCTTTCGCTCCGAAACACCTAACACTAACAAAAGGAATACCTGA
YEL028W			462	591	9	3	-202	-143	60	ATGGGCCAGGTCAACCCAACATCTACCAATTATCTATATGATGAAAAATATGATTGGTAG
YBR076W	ECM8	Non-essential protein of unknown function	1020	214	3	1	-141	-82	60	ATGGCTACTTTTTTCCCGCACAACGTATTGAAGAAACAAATGGTGTGGATTTTTGGATAG
YHR038W	RRF1	Mitochondrial ribosome recycling factor, essential for mitochondrial protein synthesis and for the maintenance of the respiratory function of mitochondria	693	225	2	3	-169	-110	60	ATGACTTACTTATTCACGTTGCTATTTATTCGCCGCATATTCATTCTGTTTTTGGCATAA
YDR386W	MUS81	Helix-hairpin-helix protein, involved in DNA repair and replication fork stability; functions as an endonuclease in complex with Mms4p; interacts with Rad54p	1899	217	3	1	-141	-82	60	ATGATTTATCTTGCTTTGCCTATTCGCGTCATCAACTTCTTTTCTTACCGATCGCGGTAA
YDR123C	INO2	Component of the heteromeric Ino2p/Ino4p basic helix-loop-helix transcription activator that binds inositol/choline-responsive elements (ICREs), required for derepression of phospholipid biosynthetic genes in response to inositol depletion	915	111	1	2	-20	40	60	ATGGAACAGCAAAGGAGAAAATGCAACAAGCAACTGGGAACGAATTACTGGGTATCCTAG						YES
YGR122C-A			129	414	7	1	-267	-208	60	ATGACGTATTGTCATACTGACGTATCTCATTTTGAGATACAACAACTTAACTATCTCTAA
YFR045W			930	180	1	1	-144	-85	60	ATGGCTAACCAGGTAAGTAGTAAACTGTTTCGTTCCAAGACGCTAATGCTATTTTATTAA
YML005W	TRM12	S-adenosylmethionine-dependent methyltransferase of the seven beta-strand family; required for wybutosine formation in phenylalanine-accepting tRNA	1389	470	8	3	-202	-143	60	ATGTCGTTCGTCATCAGCGCGGCCAATATTGTTTACATGAAGAAAATGTTGTTAATATAG
YGR213C	RTA1	Protein involved in 7-aminocholesterol resistance; has seven potential membrane-spanning regions	954	450	5	2	-116	-57	60	ATGCGTATATATAGTTTTCATAATAAAGGGATAAGATACCTTGCCTGTTTCATTCTATAA
YGL256W	ADH4	Alcohol dehydrogenase type IV, dimeric enzyme demonstrated to be zinc-dependent despite sequence similarity to iron-activated alcohol dehydrogenases; transcription is induced in response to zinc deficiency; alcohol dehydrogenase isoenzyme IV	1398	240	4	2	-128	-69	60	ATGGTTATAACTGTTAGCAGTGTTTGTGATGATGGCTGTAGTATCACCGCAGTGGATTAG
YPR193C	HPA2	Tetrameric histone acetyltransferase with similarity to Gcn5p, Hat1p, Elp3p, and Hpa3p; acetylates histones H3 and H4 in vitro and exhibits autoacetylation activity	471	604	8	3	-556	-497	60	ATGATGGTGTTTATTTTGCATGAATTTTGGTATTATTGCAGAAATACAAGTGGTAAATAG					YES
YAR023C			540	231	2	2	-182	-123	60	ATGCAATCTTATTTAAAAAAAACACTCATGTCACGGACGATCCTAAAGCAATCCCATTGA		YES
YAR023C			540	231	2	2	-59	0	60	ATGAGTTTGCATCATACCAGAGTTATTTGCTTTACGAAATTGTACGCGCCAAGTATATAA		YES
YNL188W	KAR1	Essential protein involved in karyogamy during mating and in spindle pole body duplication during mitosis, localizes to the half-bridge of the spindle pole body, interacts with Spc72p during karyogamy, also interacts with Cdc31p	1302	35	1	3	-4	53	57	ATGAATGAATGTAACTTCTCCAAAAGATGGGAATCACAGTTTCTCGAAGAAAAATAG
YLR453C	RIF2	Protein that binds to the Rap1p C-terminus and acts synergistically with Rif1p to help control telomere length and establish telomeric silencing; deletion results in telomere elongation	1188	594	8	3	-346	-290	57	ATGCATTTGAATTTTACCTTATGGCTCTTTTTTCCTCCTCCTCTTCAATGTAAATAA
YOR186W			435	705	6	3	-301	-245	57	ATGGCGTTCAAAACGGGATGGCTTCTTCGCCAAGTACACGGAATAATATCCAGATAG
YGL251C	HFM1	Meiosis specific DNA helicase involved in the conversion of double-stranded breaks to later recombination intermediates and in crossover control; catalyzes the unwinding of Holliday junctions; has ssDNA and dsDNA stimulated ATPase activity	3564	366	4	2	-155	-99	57	ATGTACCACGAATGGATGCAGGCTCGGCGGGTATTTAGACTTTGCCCCGGATTATAA
YPR194C	OPT2	Oligopeptide transporter; member of the OPT family, with potential orthologs in S. pombe and C. albicans	2634	321	2	3	-196	-140	57	ATGTCTCAAGTCAGTTGTTACTTATATTCATTCCTATCGAAACATCCCAAAAAATAA
YCL073C			1848	502	4	1	-150	-94	57	ATGGAATGTATTAAAGTAATTCCATTTCTAGCAGATGTAGCGACCGTAGAATCTTAA
YOL001W	PHO80	Cyclin, negatively regulates phosphate metabolism; Pho80p-Pho85p (cyclin-CDK complex) phosphorylates Pho4p and Swi5p; deletion of PHO80 leads to aminoglycoside supersensitivity; truncated form of PHO80 affects vacuole inheritance	882	396	2	1	-348	-292	57	ATGAATAAAGGATTCAAACTTCAGAAAGTTATTCAGCGTATATTGGCTTTCCTTTAA
YMR083W	ADH3	Mitochondrial alcohol dehydrogenase isozyme III; involved in the shuttling of mitochondrial NADH to the cytosol under anaerobic conditions and ethanol production	1128	624	8	3	-337	-281	57	ATGCGCATGCTGTGCCGCAGGAGAATTCGAGATGCGAATGAGCAGCAGCCATTTTGA						YES
YMR083W	ADH3	Mitochondrial alcohol dehydrogenase isozyme III; involved in the shuttling of mitochondrial NADH to the cytosol under anaerobic conditions and ethanol production	1128	624	8	3	-223	-167	57	ATGGCTAAGGCAAGCAGTCCGGGCCACAGGAGTCAAAGGCTTTTCGCCAGCTCCTAA						YES
YGR281W	YOR1	Plasma membrane ATP-binding cassette (ABC) transporter, multidrug transporter mediates export of many different organic anions including oligomycin	4434	840	5	1	-753	-697	57	ATGACTAACCGCAAGGGGCAAAGGGTTGTGAGAGGGCCCGTCTTTCTCCCGCTATAG					YES
YBR073W	RDH54	DNA-dependent ATPase, stimulates strand exchange by modifying the topology of double-stranded DNA; involved in the recombinational repair of double-strand breaks in DNA during mitosis and meiosis; proposed to be involved in crossover interference	2775	399	5	1	-258	-202	57	ATGGATGTCTTGCCTACTTCTACTTCTGGGAAAGGCATTTTTACTCGATCGCGTTAA
YDR524C	AGE1	ADP-ribosylation factor (ARF) GTPase activating protein (GAP) effector, involved in the secretory and endocytic pathways; contains C2C2H2 cysteine/histidine motif	1449	545	8	2	-524	-468	57	ATGTGCTTTTTTAATAATATTATTATAGAACAAGAAGAAAGACCGCTCTTTCCTTGA
YDR060W	MAK21	Constituent of 66S pre-ribosomal particles, required for large (60S) ribosomal subunit biogenesis; involved in nuclear export of pre-ribosomes; required for maintenance of dsRNA virus; homolog of human CAATT-binding protein	3078	602	10	1	-96	-40	57	ATGTCGTACACATCGGAAGCGAAATTCTATAGTTTGATAAATTTCTATAGATATTAA							YES
YDR060W	MAK21	Constituent of 66S pre-ribosomal particles, required for large (60S) ribosomal subunit biogenesis; involved in nuclear export of pre-ribosomes; required for maintenance of dsRNA virus; homolog of human CAATT-binding protein	3078	602	10	3	-121	-65	57	ATGGAGTTGCGAATAAGAAAGCATTATGTCGTACACATCGGAAGCGAAATTCTATAG							YES
YEL016C	NPP2	Nucleotide pyrophosphatase/phosphodiesterase family member; mediates extracellular nucleotide phosphate hydrolysis along with Npp1p and Pho5p; activity and expression enhanced during conditions of phosphate starvation	1482	203	1	1	-120	-64	57	ATGGAAGATAATTTAAGGCTTTATATGACTGTGACGCTTGATACCAGGGTTCATTAA	YES
YPL243W	SRP68	Core component of the signal recognition particle (SRP) ribonucleoprotein (RNP) complex that functions in targeting nascent secretory proteins to the endoplasmic reticulum (ER) membrane	1800	290	1	1	-234	-178	57	ATGATTTACGTAGTATTTCGTTGTCTTTACCACATCGTTGTTCGTGATAAGTTCTGA
YGR121W-A			216	390	3	3	-211	-155	57	ATGTCACACAAGGGTGTCTGTAGCAATTGTGAATCTTATCGTTATCGCAATCTCTGA
YHR077C	NMD2	Protein involved in the nonsense-mediated mRNA decay (NMD) pathway; interacts with Nam7p and Upf3p; involved in telomere maintenance	3270	427	9	2	-77	-21	57	ATGAACAGTAACAATCAACTTAAATGCTTAAATAATCTAATATTGTATCTGCATTGA
YOL152W	FRE7	Putative ferric reductase with similarity to Fre2p; expression induced by low copper levels	1863	897	13	3	-841	-785	57	ATGGTTTCTGACTATGTCTGTACATCCATGCATCATCTTTTGAAGTTTTTATTTTGA
YOL011W	PLB3	Phospholipase B (lysophospholipase) involved in phospholipid metabolism; hydrolyzes phosphatidylinositol and phosphatidylserine and displays transacylase activity in vitro	2061	747	8	2	-434	-378	57	ATGACTAAAACGCAAATCATTTTTCCTTTTTTTTTGAAACCGGTGGACGCCCCATAG
YIL120W	QDR1	Multidrug transporter of the major facilitator superfamily, required for resistance to quinidine, ketoconazole, fluconazole, and barba	1692	410	3	1	-306	-250	57	ATGCTGGAGGTGCGAAATTCGGAGATTCGGGTTTCATGTTTCTGGCCCGGTTGTTAA	YES		YES
YDR004W	RAD57	Protein that stimulates strand exchange by stabilizing the binding of Rad51p to single-stranded DNA; involved in the recombinational repair of double-strand breaks in DNA during vegetative growth and meiosis; forms heterodimer with Rad55p	1383	161	2	1	-108	-52	57	ATGAGAATTCAGATGCCGGTTAATCTTCGGCTTTTTCGCGTTGAATTCAAAAAATGA
YGL138C			1038	54	1	3	-4	53	57	ATGAATGTACAACTTTTTAGAATTTTTCTTCTTTTTTATAACGTACACCTTATTTAA
YKL219W	COS9	Protein of unknown function, member of the DUP380 subfamily of conserved, often subtelomerically-encoded proteins	1224	694	7	3	-346	-290	57	ATGTATGAAGTTAATGGGAAAGTACGAATGGTACTGTCCACTCAAGTAATACTTTGA
YDR299W	BFR2	Essential protein possibly involved in secretion; multicopy suppressor of sensitivity to Brefeldin A	1605	314	6	2	-224	-168	57	ATGCTGTCTTTGGTCCTTTGCAAGCCTATTACTGCGGATTTAAGTTTTTTCCACTGA
YKL220C	FRE2	Ferric reductase and cupric reductase, reduces siderophore-bound iron and oxidized copper prior to uptake by transporters; expression induced by low iron levels but not by low copper levels	2136	131	2	1	-72	-16	57	ATGAACATGATTTTTTGCTACAGTTGTAATAAAGTCTTTTTTATCCAAAGCTTATGA					YES
YGR052W	FMP48	Putative protein of unknown function; the authentic, non-tagged protein is detected in highly purified mitochondria in high-throughput studies	1110	455	4	1	-378	-322	57	ATGCAGCTTCATGTTACATACAATAAAGGAAGGATAATTAAGGGGACCATGCAATAA	YES
YOL118C			309	345	7	1	-264	-208	57	ATGAAATCCAGAAAGTGTAAGATCACTGTCACTGCTTTCGAGGAATTAGTTATCTAA
YJL199C	MBB1	Dubious open reading frame, unlikely to encode a protein; not conserved in closely related Saccharomyces species; protein detected in large-scale protein-protein interaction studies	327	357	4	2	-113	-57	57	ATGGGAAGCTTAATGCTGTTACCCGCTATCGGTTGTTGCTATGTAAACCAAATATAA
YMR034C			1305	183	1	3	-106	-50	57	ATGCTACCTGAATCACCTTCGCACCCTTTTCTACGATATATCCCAACTCTGACATAA
YER187W			426	676	7	2	-179	-123	57	ATGTGCTCAATGGGCAAACATTGTCTAATGGTACTGGTAGTAATTTTGTTACAATAG
YOR071C	THI71	Transporter of thiamine or related compound; shares sequence similarity to Thi7p; proposed to be involved in 5-fluorocytosine sensitivity	1797	436	3	2	-227	-171	57	ATGTGTTGCTACCGCTATTTGTTCTTCGGGGAAAAAAATTTGCATTCGCTATTGTAG
YLR140W			327	404	4	1	-195	-139	57	ATGGCTACGTTTCTTAGACGGCCTGTGTCTAGGCTGCTTCTGATCATTTTTCACTAG
YGL007C-A			87	96	1	3	-40	17	57	ATGACCGGTGACGAAACGTGGTCGATGGTGGGTACCGCTTATGCTCCCCTCCATTAG
YOL117W	RRI2	Subunit of the COP9 signalosome (CSN) complex that cleaves the ubiquitin-like protein Nedd8 from SCF ubiquitin ligases; plays a role in the mating pheromone response	1938	898	10	1	-762	-706	57	ATGTACTGGTTCTTGCATCCAATCATCCTTATTAGTGTTTTCGTGCGGTCAATATAG
YOL117W	RRI2	Subunit of the COP9 signalosome (CSN) complex that cleaves the ubiquitin-like protein Nedd8 from SCF ubiquitin ligases; plays a role in the mating pheromone response	1938	898	10	1	-240	-184	57	ATGTATGAGAGTAGTGGCCCATATATGATAACACTGGCGAAAGTACTCTGTAGCTAA
YOR376W-A			156	475	5	3	-304	-248	57	ATGGCAGAAGAAAATGGAAAACTATACAGTTTGCGAAGGAGGCATCCTCTTAGTTAA
YPR119W	CLB2	B-type cyclin involved in cell cycle progression; activates Cdc28p to promote the transition from G2 to M phase; accumulates during G2 and M, then targeted via a destruction box motif for ubiquitin-mediated degradation by the proteasome	1476	651	1	3	-553	-497	57	ATGGAAAATATAACCTCTTTGGGGAAAAGAGAAATAGATCCTTTCTCAAAAATTTAG
YLR139C	SLS1	Mitochondrial membrane protein required for assembly of respiratory-chain enzyme complexes III and IV; coordinates expression of mitochondrially-encoded genes; may facilitate delivery of mRNA to membrane-bound translation machinery	1932	417	4	2	-338	-285	54	ATGGATGCTCTTTACATGTACTTTGGAAGGATGGAACTCAGCTGGGCGGCCTGA
YDR046C	BAP3	Amino acid permease involved in the uptake of cysteine, leucine, isoleucine and valine	1815	86	1	2	-53	0	54	ATGGATTGGCGAAGTAAGATATTGTTTCTTAATATTTTCTTTCCCCTAAGGTAA
YPR066W	UBA3	Protein that acts together with Ula1p to activate Rub1p before its conjugation to proteins (neddylation), which may play a role in protein degradation; GFP-fusion protein localizes to the cytoplasm in a punctate pattern	900	147	2	3	-115	-62	54	ATGTATTATTGTATAATGTTTCAGCATAGTCGTTTTTTAAGCCCTTTTTTTTAA		YES
YPR201W	ARR3	Arsenite transporter of the plasma membrane, required for resistance to arsenic compounds; transcription is activated by Arr1p in the presence of arsenite	1215	751	10	1	-723	-670	54	ATGGAATTAAAAAGTTTTGCCGTACATAAAATATTGAAAAGACTTTTACATTAA
YPR201W	ARR3	Arsenite transporter of the plasma membrane, required for resistance to arsenic compounds; transcription is activated by Arr1p in the presence of arsenite	1215	751	10	3	-61	-8	54	ATGAATGCTCTCGTTGTAATTCAAGAGAACCCAACCAACAAATCATCAGGTTAG
YOR307C	SLY41	Protein involved in ER-to-Golgi transport	1362	148	2	3	-100	-47	54	ATGCAAAGCTTACGATATTTAGAGAGTAAGTGGATTGACGATAAAAGTGTTTAA
YJL004C	SYS1	Integral membrane protein of the Golgi required for targeting of the Arf-like GTPase Arl3p to the Golgi; multicopy suppressor of ypt6 null mutation	612	396	3	3	-151	-98	54	ATGAATAAATATCTCCCCACCCAAAATATTCGTAGCTCGCGATATTCACGGTAA
YNL130C	CPT1	Cholinephosphotransferase, required for phosphatidylcholine biosynthesis and for inositol-dependent regulation of EPT1 transcription	1182	369	5	1	-297	-244	54	ATGTCATACAACATCTCGCTGATTTACCAAATAACAAGATTTCCTATTGCATAA
YMR097C	MTG1	Peripheral GTPase of the mitochondrial inner membrane, essential for respiratory competence, likely functions in assembly of the large ribosomal subunit, has homologs in plants and animals	1104	50	1	3	-28	26	54	ATGCAAAAAAGCCAAATCAAATACAGAAATGCACATAAATGTGAGAGGAACTAG
YAL002W	VPS8	Membrane-associated protein that interacts with Vps21p to facilitate soluble vacuolar protein localization; component of the CORVET complex; required for localization and trafficking of the CPY sorting receptor; contains RING finger motif	3825	415	4	1	-102	-49	54	ATGATATACCTGCGTGAAAAAGGACAGTTATTACCAATACATACAAAGGCTTAA
YAL002W	VPS8	Membrane-associated protein that interacts with Vps21p to facilitate soluble vacuolar protein localization; component of the CORVET complex; required for localization and trafficking of the CPY sorting receptor; contains RING finger motif	3825	415	4	2	-239	-186	54	ATGGTGGATAACTTTTTCACGATTAGAAGAAAAGGAAAATTTCATTATTCGTAG
YKL165C-A			234	505	6	3	-169	-116	54	ATGCGTTTATTTCAAGCCAAGTTGCAATCTTTATCAAAACTTGATATACATTAA
YOR387C			621	597	7	3	-508	-455	54	ATGAAGTATATTACGGCAGTTTTTTTGGACTGGGTCAAAAAAAGTGTTGCATAA						YES
YDR386W	MUS81	Helix-hairpin-helix protein, involved in DNA repair and replication fork stability; functions as an endonuclease in complex with Mms4p; interacts with Rad54p	1899	217	3	3	-82	-29	54	ATGCCCTTTAAGAGTGGCATCAACATTGGCGTAAACAAAGTTTCAAAGGATTGA
YOR277C			309	358	6	2	-305	-252	54	ATGTGGCTTCGGATGTTTGATGGGCGTTGCTTCAGTGCGTACGGCTCATGGTAG
YCR107W	AAD3	Putative aryl-alcohol dehydrogenase with similarity to P. chrysosporium aryl-alcohol dehydrogenase; mutational analysis has not yet revealed a physiological role	1092	310	4	2	-137	-84	54	ATGCATATAATAACAACAACACACTTTGCGGTAAATAGAAGGATAATATCGTAA
YOR329W-A			210	267	2	2	-68	-15	54	ATGGCCTCTTTTCTGCTTGGTCCCCGCTGCTTAAGTCCAATCCCGGAACATTAA
YOR329W-A			210	267	2	3	-130	-77	54	ATGTGGAGCAGCAGTATTTATACCAAAATCAAAAGACACACTGGGTGGTCCTAA
YOR321W	PMT3	Protein O-mannosyltransferase, transfers mannose residues from dolichyl phosphate-D-mannose to protein serine/threonine residues; acts in a complex with Pmt5p, can instead interact with Pmt1p in some conditions; target for new antifungals	2262	573	5	2	-233	-180	54	ATGAATGAGTTACCACCCTGTAAGAACTCGTTTAAGAACAAAGCTCAGATCTAG
YDL028C	MPS1	Dual-specificity kinase required for spindle pole body (SPB) duplication and spindle checkpoint function; substrates include SPB proteins Spc42p, Spc110p, and Spc98p, mitotic exit network protein Mob1p, and checkpoint protein Mad1p	2295	138	1	2	-17	37	54	ATGATCTCAAAACAAACATGTCAACAAACTCATTCCATGATTATGTGGATTTAA
YBR099C			384	187	3	3	-34	20	54	ATGAGCATATTTCATATACCGAATTGCGGGATCCATGCGCTGTTTTCCAATTAA							YES
YER019W	ISC1	Inositol phosphosphingolipid phospholipase C, hydrolyzes inositolphosphosphingolipids, activated by phosphatidylserine, cardiolipin, and phosphatidylglycerol, mediates Na+ and Li+ halotolerance, contains a P loop-like domain	1434	352	4	1	-183	-130	54	ATGCTGGCCATTCTTGTATGTGTGTATGTGTTGTATACGTATGAGCGGTTTTAA
YHL041W			450	773	14	2	-530	-477	54	ATGTCCGAATCTGTAAAAGCGGTAGATGAAGAGATTACGAAGACAGGCAAGTGA
YBR270C	BIT2	Hypothetical protein	1638	197	1	3	-151	-101	51	ATGCGACCTTTACTAGCAATTTTTCAGCGATCTTTGCGGGCTTTAAAATAA
YPR077C			372	358	6	1	-162	-112	51	ATGAAACCTGCCAAATTCACTCCGCTTCTGAACCTGAGAAGACCTCCATAA
YJR008W			1017	386	4	2	-113	-63	51	ATGCGGATACACACTGATATATTTTCAAAGGAAAGTCTGACTGATACTTAA
YER084W-A			513	89	2	1	-54	-4	51	ATGTCCCTCTGCCCCTGCCTTTCCCTTTCCAGATGCTGGCATCGAAAGTAA
YER084W-A			513	89	2	3	-22	29	51	ATGCTGGCATCGAAAGTAAGGCATGTATTTGTATGTAAGTTTTTTAATTAA
YLR120C	YPS1	Aspartic protease, attached to the plasma membrane via a glycosylphosphatidylinositol (GPI) anchor	1710	437	4	2	-275	-225	51	ATGAGTAGTTTTCGTTTCACTGATGTGTCCGAAAAAATTGAGGTTTCATAA	YES							YES
YDR524W-C			90	251	3	2	-191	-141	51	ATGAAATTTTCCGCGATTAATTCGCCGAGAATACGACAAAAAAAAAGATAA
YGR281W	YOR1	Plasma membrane ATP-binding cassette (ABC) transporter, multidrug transporter mediates export of many different organic anions including oligomycin	4434	840	5	2	-275	-225	51	ATGATTACCATACATATATATATTTATTACACATCTGTCAGAGGTAGCTAG					YES
YPR201W	ARR3	Arsenite transporter of the plasma membrane, required for resistance to arsenic compounds; transcription is activated by Arr1p in the presence of arsenite	1215	751	10	1	-264	-214	51	ATGAAACTTACCATTACGCTTGCTGGATTGTCAAGTTTTCCTCAATATTAG
YDR459C	PFA5	Palmitoyltransferase with autoacylation activity; likely functions in pathway(s) outside Ras; member of a family of putative palmitoyltransferases containing an Asp-His-His-Cys-cysteine rich (DHHC-CRD) domain	1125	36	1	3	-4	47	51	ATGAATGGCTCTATCATGGAATATTCGAATCAGGCGCAGGTCATGGTTTAG
YNR070W			4002	219	4	2	-53	-3	51	ATGTTAAATAAGCTTCTGAACAAGGGATTCATCTTCGTAAGGCAGGTGTAG
YDR060W	MAK21	Constituent of 66S pre-ribosomal particles, required for large (60S) ribosomal subunit biogenesis; involved in nuclear export of pre-ribosomes; required for maintenance of dsRNA virus; homolog of human CAATT-binding protein	3078	602	10	1	-390	-340	51	ATGATTTCATATAAGCAAAAATGTTGGTATAACTTTCACCACATGCAATAG							YES
YDR060W	MAK21	Constituent of 66S pre-ribosomal particles, required for large (60S) ribosomal subunit biogenesis; involved in nuclear export of pre-ribosomes; required for maintenance of dsRNA virus; homolog of human CAATT-binding protein	3078	602	10	3	-550	-500	51	ATGAGTACCAAAATAAGTAGGCAAAAAGTACAGCCTCTCATGGAACAATGA							YES
YPL163C	SVS1	Cell wall and vacuolar protein, required for wild-type resistance to vanadate	783	186	4	2	-89	-39	51	ATGAATTATCAAGATCCGTTATGGCCATCTAGTCTCTTTCTTGTACACTAG
YBR193C	MED8	Subunit of the RNA polymerase II mediator complex; associates with core polymerase subunits to form the RNA polymerase II holoenzyme; essential for transcriptional regulation	672	382	3	2	-251	-201	51	ATGCGAGAACTAAAAGGATTGGATGACTTTGAAGGTAATATATTTCCTTGA
YNL187W			1074	207	6	1	-171	-121	51	ATGCAATTCCGTATTGCGACACTGGCGAAGTGTTCGAGGCTGACACGATAG
YGR170W	PSD2	Phosphatidylserine decarboxylase of the Golgi and vacuolar membranes, converts phosphatidylserine to phosphatidylethanolamine	3417	288	5	2	-131	-81	51	ATGTGCTACTTCAAGGAATTCTTCTTATATATGACAACTATTCCAATTTGA
YNL051W	COG5	Component of the conserved oligomeric Golgi complex (Cog1p through Cog8p), a cytosolic tethering complex that functions in protein trafficking to mediate fusion of transport vesicles to Golgi compartments	1212	200	4	1	-153	-103	51	ATGGGTTTACCTTGTTATTCTATGCCTCCCTTTCAAAGACGTATTTCTTAA
YNL051W	COG5	Component of the conserved oligomeric Golgi complex (Cog1p through Cog8p), a cytosolic tethering complex that functions in protein trafficking to mediate fusion of transport vesicles to Golgi compartments	1212	200	4	2	-77	-27	51	ATGAAAAAAAAAAAATCAACTAGAATAGATATGGAAGATAAAAATGTGTAA
YOL152W	FRE7	Putative ferric reductase with similarity to Fre2p; expression induced by low copper levels	1863	897	13	2	-206	-156	51	ATGTATAACTGCGCATTAATACGTGAGCATTTGCGCAAATTCACTTCTTAA
YNL231C	PDR16	Phosphatidylinositol transfer protein (PITP) controlled by the multiple drug resistance regulator Pdr1p, localizes to lipid particles and microsomes, controls levels of various lipids, may regulate lipid synthesis, homologous to Pdr17p	1056	233	2	2	-152	-102	51	ATGTATGTATATATATCAGTTCTAGATAGACTAATACCACTTCTTCGTTAG					YES
YDR248C			582	58	2	3	-16	35	51	ATGGACAACGCAGTTGATGACAGAGAAACACAAAACTATGGGGAAATTTAA
YDR004W	RAD57	Protein that stimulates strand exchange by stabilizing the binding of Rad51p to single-stranded DNA; involved in the recombinational repair of double-strand breaks in DNA during vegetative growth and meiosis; forms heterodimer with Rad55p	1383	161	2	3	-55	-5	51	ATGAAAATGATGAACAACCACTGGGAATTCACCATTTTTCAAAGTGTGTAA
YNL130C-A			147	652	4	2	-119	-69	51	ATGCAACTAATATCACTTTTTTCGAAGTCATATTTTGAGGTTCTACTCTAG
YHR022C			771	639	9	2	-488	-438	51	ATGGTGCAACGATCTTCAAAAGGGATACTCAAGCGTAATATCCCTTTGTAA	YES
YGR052W	FMP48	Putative protein of unknown function; the authentic, non-tagged protein is detected in highly purified mitochondria in high-throughput studies	1110	455	4	1	-198	-148	51	ATGACTATTCTTAATACAAAAAAATTTCCCTTTTATAATAACTATTCTTAG	YES
YCR107W	AAD3	Putative aryl-alcohol dehydrogenase with similarity to P. chrysosporium aryl-alcohol dehydrogenase; mutational analysis has not yet revealed a physiological role	1092	310	4	3	-274	-224	51	ATGAGCATGGTTAGGCAGGCGGAATGTAATAGGTGCGGTGCGTATAAATAA
YKR005C			1344	334	7	2	-8	43	51	ATGAAACAATGGAGGACTTGGATAACTGCAAATGTTTACAGTGTGCCTTGA
YGR252W	GCN5	Histone acetyltransferase, acetylates N-terminal lysines on histones H2B and H3; catalytic subunit of the ADA and SAGA histone acetyltransferase complexes; founding member of the Gcn5p-related N-acetyltransferase superfamily	1320	525	6	1	-462	-412	51	ATGAGATGTAGCAATGCAGATCCTTCCTCAGTAGGCTTAATGCTCCACTAG
YOR074C	CDC21	Thymidylate synthase, required for de novo biosynthesis of pyrimidine deoxyribonucleotides; expression is induced at G1/S	915	260	1	2	-140	-90	51	ATGAAAAAGACCTTAATTGACGCGTTTCCTGAAATATTTACTATAGCATAG
YMR040W	YET2	Protein of unknown function that may interact with ribosomes, based on co-purification experiments; homolog of human BAP31 protein	483	157	2	2	-53	-3	51	ATGAATTATGTGAATAGAAAAATACTAAGCAAAATTTCAAAGTCGAGTTAG		YES
YOR044W	IRC23	Putative protein of unknown function; green fluorescent protein (GFP)-fusion localizes to the ER; null mutant displays increased levels of spontaneous Rad52 foci	474	251	1	3	-133	-83	51	ATGTATACTAGTCTGGTAAAGCTAAATATTCTTATAAAAAACTTTTGGTAA
YDL115C	IWR1	Protein of unknown function, deletion causes hypersensitivity to the K1 killer toxin	723	425	5	1	-351	-301	51	ATGAGGATTCTGTGCAGGCATTATGTATGTGTTGTTATTCTACCGATATAA
YJL209W	CBP1	Mitochondrial protein that interacts with the 5'-untranslated region of the COB mRNA and has a role in its stability and translation; found in a complex at the inner membrane along with Pet309p	1965	96	1	2	-5	46	51	ATGCAATGTTTTTACCTCGTCTCGTTCGGTACAGGACCGAGAGGTTTATAA
YOL018C	TLG2	Syntaxin-like t-SNARE that forms a complex with Tlg1p and Vti1p and mediates fusion of endosome-derived vesicles with the late Golgi; binds Vps45p, which prevents Tlg2p degradation and also facilitates t-SNARE complex formation	1194	65	1	3	-43	8	51	ATGTACATTTTATCGCTTTGTGATCTAGGCAGTCGTTACAAACATGTTTAG
YEL034C-A			603	294	6	1	-195	-145	51	ATGAATTACACTGCCTGCATAAGGAAAAAGAAAAGTGTGAAATACGAATAA
YER184C			2385	384	3	3	-346	-299	48	ATGGCTGGTTTCTCAGGAACAGCCGATACTGTCCTGATCTTAACTTAA
YNL043C			321	126	2	3	-76	-29	48	ATGTTGACGGAGAAAGAGAATAAAAGACAAGAATTAACTAAATATTGA
YDR518W	EUG1	Protein disulfide isomerase of the endoplasmic reticulum lumen, function overlaps with that of Pdi1p; may interact with nascent polypeptides in the ER	1554	131	1	2	-38	10	48	ATGGCAATCTCCCAACAAGCACCCGCTCATATAATACCATGCAAGTGA
YBR204C			1128	872	12	3	-625	-578	48	ATGGTTGGTCATTCAAGAACACCCAATCGTAGTGATATCTGTTATTGA
YOR266W	PNT1	Mitochondrial inner membrane protein involved in export of proteins from the mitochondrial matrix; overexpression of PNT1 confers resistance to the anti-Pneumocystis carinii drug pentamidine, and deletion confers increased sensitivity	1272	104	1	2	-11	37	48	ATGCCATCGATATGGATTCTCGAGTTGCACTGGTACGAAAATACATAG
YFR012W-A			87	435	3	3	-364	-317	48	ATGTGGAAATGCCTACTGAAAAAAAAAGGCAAATATTTTATATTATGA
YKL096C-B			150	481	4	3	-208	-161	48	ATGGAGAAACAGTTTCAACGGTGGAAGATGGGGCAGCAGTGGTGGTAG
YGR144W	THI4	Thiazole synthase, catalyzes formation of the thiazole moiety of thiamin pyrophosphate; required for thiamine biosynthesis and for mitochondrial genome stability	981	482	7	2	-455	-408	48	ATGAGCATTCCTCAACAGGGATCGGCACTCAATTGCTTTAGTGAATAG
YEL028W			462	591	9	3	-505	-458	48	ATGATAGCGCATCAAAAAAAGGAAGCTGATATGAACGACTTCACATAG
YMR132C	JLP2	Protein of unknown function, contains sequence that closely resembles a J domain (typified by the E. coli DnaJ protein)	627	484	6	3	-229	-182	48	ATGCTATTTACTTTCATCTTTTATACTCTTAATTTATATTTAGTTTAG
YCR045W-A			351	295	4	1	-249	-202	48	ATGGGCGTCGACATAGATGTACCTGACAAAATTAAAGTGTCGTTGTAG
YHR078W			1659	323	4	2	-233	-186	48	ATGAACTTTAGTGAACGACTTAGTCATACAGAGTCTATTTTAGCTTAA
YER099C	PRS2	5-phospho-ribosyl-1(alpha)-pyrophosphate synthetase, involved in nucleotide, histidine, and tryptophan biosynthesis; one of five related enzymes, which are active as heteromultimeric complexes	957	270	6	2	-176	-129	48	ATGCCCGTGTATTTATCCTCCTACCAAATCGCGCAGCAAAATGGTTAA
YBR051W			351	795	9	1	-516	-469	48	ATGGCAGTGGCAGCGGCAGTCGTAATAATTGCGTCACTCGCGACGTAA
YBR051W			351	795	9	1	-81	-34	48	ATGAATTTCCATAAATTTAAATTCAAGATTAAACTTCTTTGCTCGTGA
YIR018C-A			138	823	8	1	-111	-64	48	ATGGTTTGCGTCCAGTTTTTCTTATGTACGATCTATTTTACGTTATAA
YKL161C			1302	268	3	3	-202	-155	48	ATGGTTACTGTCTTTTTTTGGAAGAAACAAAAGAAGGTACTTTTATGA
YHR077C	NMD2	Protein involved in the nonsense-mediated mRNA decay (NMD) pathway; interacts with Nam7p and Upf3p; involved in telomere maintenance	3270	427	9	1	-180	-133	48	ATGGAGCCTGCTTCTTTTTTTTTTTTTCACTTTCTTGGCAGTCACTGA
YNR075W	COS10	Protein of unknown function, member of the DUP380 subfamily of conserved, often subtelomerically-encoded proteins	1125	528	6	3	-397	-350	48	ATGGTATGCTTTGGAAAGCTATTACATTGTTTGATAATTCAAAAATAA
YDR299W	BFR2	Essential protein possibly involved in secretion; multicopy suppressor of sensitivity to Brefeldin A	1605	314	6	2	-152	-105	48	ATGGGTTCTGAAAAATTAGAAGATGGAAAATTTTTCAATACGCGATGA
YDL159W-A			132	335	8	2	-119	-72	48	ATGACTATATTTACTATTATTGTTGTTTTGTCGTACAATCCTTTATGA
YJR122W	CAF17	Mitochondrial protein that interacts with Ccr4p in the two-hybrid system; 3'-untranslated region contains a putative mRNA localization element common to genes encoding mitochondrial proteins	1494	480	5	3	-76	-29	48	ATGCGCTGTATTCCAAATTACCGTTCTCTCATTGAGCTTCTTCCTTAA
YOR305W			729	63	1	3	-10	38	48	ATGATAAAACATGATAAAAAACTATTTGGGACGAAGATGGCTCAATAA
YDR385W	EFT2	Elongation factor 2 (EF-2), also encoded by EFT1; catalyzes ribosomal translocation during protein synthesis; contains diphthamide, the unique posttranslationally modified histidine residue specifically ADP-ribosylated by diphtheria toxin	2529	505	6	2	-236	-189	48	ATGGTTTGTTCTCTTCAGGTATTACAATGCAGTAGGCTTTTGGAGTGA
YGL028C	SCW11	Cell wall protein with similarity to glucanases; may play a role in conjugation during mating based on its regulation by Ste12p	1629	296	1	2	-218	-171	48	ATGATCGTGTTTTCCTTCTGCTTATCCAAATACACTGTTATATATTAA
YPL164C	MLH3	Protein involved in DNA mismatch repair and crossing-over during meiotic recombination; forms a complex with Mlh1p; mammalian homolog is implicated mammalian microsatellite instability	2148	63	1	3	-31	17	48	ATGAACGTGAACTCGTCAACTCAAAAAGAAAATGAGCCAGCATATTAG
YGR052W	FMP48	Putative protein of unknown function; the authentic, non-tagged protein is detected in highly purified mitochondria in high-throughput studies	1110	455	4	3	-400	-353	48	ATGATGCTGCCTGAGAACAAAAATGCAGCTTCATGTTACATACAATAA	YES
YJL100W	LSB6	Phosphatidylinositol 4-kinase that binds Las17p, which is a homolog of human Wiskott-Aldrich Syndrome protein involved in actin patch assembly and actin polymerization	1824	446	5	3	-295	-248	48	ATGCACTGGTGGCATAACTTATCTAAGAAGTATATATCACTGACATAG
YML005W	TRM12	S-adenosylmethionine-dependent methyltransferase of the seven beta-strand family; required for wybutosine formation in phenylalanine-accepting tRNA	1389	470	8	1	-63	-16	48	ATGAGGTGGAGCTGGAGGATTTTACAATATTACTCAAATAATTTGTAG
YNL334C	SNO2	Protein of unknown function, nearly identical to Sno3p; expression is induced before the diauxic shift and also in the absence of thiamin	669	92	1	2	-44	4	48	ATGACCCCGGTTGCTGGGGCCAAGACAAGAGTAATATCTCAAAAATGA
YOL118C			309	345	7	1	-108	-61	48	ATGTTTGACATCGAGGAATTGGCTAATTTTACAGTCGTATTATGGTAA
YOL118C			309	345	7	1	-54	-7	48	ATGGACTATAACTACCGGAAACGGCTGAGTTGTCTACCCCCCGTATGA
YEL025C			3567	763	11	3	-400	-353	48	ATGGATGAGACAGGGATAGACGGGCATGTACGGAGTTTTTCGACTTGA
YIR029W	DAL2	Allantoicase, converts allantoate to urea and ureidoglycolate in the second step of allantoin degradation; expression sensitive to nitrogen catabolite repression and induced by allophanate, an intermediate in allantoin degradation	1032	84	2	3	-52	-5	48	ATGAAGCCGATCAAACAATTAATTGTATCTAATCGGTCTCTTCTTTAG
YML054C	CYB2	Cytochrome b2 (L-lactate cytochrome-c oxidoreductase), component of the mitochondrial intermembrane space, required for lactate utilization; expression is repressed by glucose and anaerobic conditions	1776	97	1	1	-51	-4	48	ATGTCGCTAATACAGTTCCCGCATAGAGAAGAAAGCAAACAAAAGTAG
YGL224C	SDT1	Pyrimidine nucleotidase; overexpression suppresses the 6-AU sensitivity of transcription elongation factor S-II, as well as resistance to other pyrimidine derivatives	843	91	1	3	-37	11	48	ATGAGTAAGCTCTTGGACCGAATCATTACTAGGCTTCATGACTGTTGA
YDL115C	IWR1	Protein of unknown function, deletion causes hypersensitivity to the K1 killer toxin	723	425	5	2	-329	-282	48	ATGTATGTGTTGTTATTCTACCGATATAACAAAAATGCGTTTGACTAA
YLR271W			825	342	2	1	-309	-262	48	ATGAAACAATTAAAAACACTGTTCAATAACGTTGCTCTATCCTCCTGA
YOL082W	ATG19	Protein involved in the cytoplasm-to-vacuole targeting pathway and in autophagy, recognizes cargo proteins and delivers them to the preautophagosomal structure for eventual engulfment by the autophagosome and degradation	1248	313	6	2	-95	-48	48	ATGAGTTTGATAAGGTGTATCAGACGAAAGAAGACTGAATCGAGGTAA
YPL222C-A			246	565	5	3	-157	-110	48	ATGTATATATATAGCTATGAATGTATAAATACATCTGTGGTCATTTAG
YAL066W			309	594	10	2	-401	-354	48	ATGCATTGTGAGTTGGTTGCTCTACTCGCGGTTACCAGTCTCTTCTAA
YPL006W	NCR1	Vacuolar membrane protein that transits through the biosynthetic vacuolar protein sorting pathway, involved in sphingolipid metabolism; glycoprotein and functional orthologue of human Niemann Pick C1 (NPC1) protein	3513	583	5	1	-387	-340	48	ATGCAGGTATTCGCTACATTGTTTTTCTACAGGCAGTCGTCGACATAA					YES
YOR273C	TPO4	Polyamine transport protein, recognizes spermine, putrescine, and spermidine; localizes to the plasma membrane; member of the major facilitator superfamily	1980	607	8	1	-531	-484	48	ATGGCGTGCTTTAGCTGCAATAAACTTGTTTTCGCCGATTACCACTAA					YES
YOR273C	TPO4	Polyamine transport protein, recognizes spermine, putrescine, and spermidine; localizes to the plasma membrane; member of the major facilitator superfamily	1980	607	8	1	-348	-301	48	ATGAAGCTGCAGGGGCTCCGCTTAAAAGCCCCTGACGGCTCACCTTAA					YES
YHL041W			450	773	14	2	-581	-534	48	ATGGTAATAATTTTCATGTTTTTCAATCCCTTACAATGGACAATCTAG
YCL056C			435	417	5	3	-160	-116	45	ATGGGACAAGCATTTCGCCCCTTTGCTCTTATTGCTTCTTGTTAA
YBR208C	DUR1,2	Urea amidolyase, contains both urea carboxylase and allophanate hydrolase activities, degrades urea to CO2 and NH3; expression sensitive to nitrogen catabolite repression and induced by allophanate, an intermediate in allantoin degradation	5508	459	5	3	-382	-338	45	ATGCGTTCATTCCCCTATTTCATAGGGCACTCTGTTCGCAGTTAG
YPL107W			747	93	1	2	-41	4	45	ATGAAACCGTCATTAGATAGAGACGTGATCAAAAGTAGAAAATGA
YOR186W			435	705	6	1	-123	-79	45	ATGTTCTGGCGTATTACTGTTTTTTCTTGTCAAATGTGTCACTAA
YCR030C	SYP1	Protein with a potential role in actin cytoskeletal organization; overexpression suppresses a pfy1 (profilin) null mutation	2613	510	5	3	-418	-374	45	ATGTTTCAGCTTACGCATTCACAGTCAGGTTGGTGCTCTACATGA
YLR360W	VPS38	Part of a Vps34p phosphatidylinositol 3-kinase complex that functions in carboxypeptidase Y (CPY) sorting; binds Vps30p and Vps34p to promote production of phosphatidylinositol 3-phosphate (PtdIns3P) which stimulates kinase activity	1320	263	3	2	-41	4	45	ATGGTTTTACCTATTAGGGATAGTAATCATAATTTAAAAATATGA
YDR206W	EBS1	Cytoplasmic protein of unknown function, involved in inhibition of translation; interacts with cap binding protein Cdc33; contains an RNA recognition motif and similarity to Est1p; mRNA abundance regulated by mRNA decay factors	2655	312	2	3	-247	-203	45	ATGTTTTTTTCCTATGAAAAGTGTCTTCAGGAATCATATATGTAA
YDR441C	APT2	Apparent pseudogene, not transcribed or translated under normal conditions; encodes a protein with similarity to adenine phosphoribosyltransferase, but artificially expressed protein exhibits no enzymatic activity	546	147	1	3	-31	14	45	ATGCCTGTTCATTGCCTGTCCGCCTCTCATTATGTCTATTTCTGA
YPR201W	ARR3	Arsenite transporter of the plasma membrane, required for resistance to arsenic compounds; transcription is activated by Arr1p in the presence of arsenite	1215	751	10	1	-570	-526	45	ATGCAACTCTCAAACTTACTTGTAATATCTTCTTCTTGTAAGTAG
YBR204C			1128	872	12	3	-283	-239	45	ATGCCGATTTGGGCATTAGCTTCTTTTTGTGGTGCACAGACATAA
YPL148C	PPT2	Phosphopantetheine:protein transferase (PPTase), activates mitochondrial acyl carrier protein (Acp1p) by phosphopantetheinylation	522	137	1	2	-44	0	45	ATGAACGTTTATTTCATAAGTGCTAGCTTTGAATGCCTCCAGTGA
YAL067C	SEO1	Putative permease, member of the allantoate transporter subfamily of the major facilitator superfamily; mutation confers resistance to ethionine sulfoxide	1782	147	2	1	-87	-43	45	ATGATGAATGGACATTCGCTACATATCTTACTCTCTATTTGTTAA
YMR046W-A			129	533	7	3	-343	-299	45	ATGCGCTGCTGTGGGTACGGCCCATTTTGTGGCAATGGTACTTGA
YMR132C	JLP2	Protein of unknown function, contains sequence that closely resembles a J domain (typified by the E. coli DnaJ protein)	627	484	6	1	-447	-403	45	ATGTTATTATTATTTAAAATACTGAATACTTTAACAGTCATTTAA
YLR287C			1068	318	5	3	-277	-233	45	ATGCTATTCATATTATCGATTTACTTCTTTGCTGTCTTGGTGTGA
YIR018C-A			138	823	8	1	-618	-574	45	ATGTATGGAGGTCTGTTAAAGAGATTGTTCTGGCCTGAGTTTTAA
YPL072W	UBP16	Deubiquitinating enzyme anchored to the outer mitochondrial membrane, probably not important for general mitochondrial functioning, but may perform a more specialized function at mitochondria	1500	193	2	2	-32	13	45	ATGCAAGGTACAGCAGTTACTACAAGCACAATATGTCTTGGATAA
YCL046W			324	114	2	3	-31	14	45	ATGGTCATTACTATCCAGTTGAATCTCATCAATGGTAAAGGGTAA
YHR077C	NMD2	Protein involved in the nonsense-mediated mRNA decay (NMD) pathway; interacts with Nam7p and Upf3p; involved in telomere maintenance	3270	427	9	1	-315	-271	45	ATGATCACTACGGGATATTATGATATTGTTAGGGGGTTATATTGA
YHR077C	NMD2	Protein involved in the nonsense-mediated mRNA decay (NMD) pathway; interacts with Nam7p and Upf3p; involved in telomere maintenance	3270	427	9	2	-356	-312	45	ATGACCTTTATCTTAATTATGCACCATCATATAGCGTTTCTATGA
YHR077C	NMD2	Protein involved in the nonsense-mediated mRNA decay (NMD) pathway; interacts with Nam7p and Upf3p; involved in telomere maintenance	3270	427	9	3	-397	-353	45	ATGACTAAGTCGTTCACTAAAGTTCATTATTTCATGCCTGAATGA
YGL220W			363	319	2	2	-191	-147	45	ATGAGAAGACCCGTATTGTCCCAGCTCTTGTCTGCGTACTTTTGA
YNR075W	COS10	Protein of unknown function, member of the DUP380 subfamily of conserved, often subtelomerically-encoded proteins	1125	528	6	3	-322	-278	45	ATGTATTATAAAACATCGCAGCTCGTATCTGTAAACATACATTGA
YOR387C			621	597	7	1	-318	-274	45	ATGGAAGGTAATACTTTCATGCATTCTCGCTTTTCGGACTTTTAA						YES
YER006C-A			318	183	4	2	-152	-108	45	ATGTTATTACTCGAGCCTCCATACTTTTCTGACAATGCTTCGTAA
YAL014C	SYN8	Endosomal SNARE related to mammalian syntaxin 8	768	40	1	3	-19	26	45	ATGCGTAAGCACACACGGTATGGATGTGTTGAAGCTGGGTTATGA
YKL219W	COS9	Protein of unknown function, member of the DUP380 subfamily of conserved, often subtelomerically-encoded proteins	1224	694	7	1	-342	-298	45	ATGAAGTTAATGGGAAAGTACGAATGGTACTGTCCACTCAAGTAA
YDL159W-A			132	335	8	1	-75	-31	45	ATGAATGAAAATATTAAGCTTGTGGTCTTAAAAGAATGTGGATGA
YNL130C-A			147	652	4	1	-255	-211	45	ATGTTATATTTAGCATCTACTGGCACTTCATTATCATGTTTGTAA
YOR178C	GAC1	Regulatory subunit for Glc7p type-1 protein phosphatase (PP1), tethers Glc7p to Gsy2p glycogen synthase, binds Hsf1p heat shock transcription factor, required for induction of some HSF-regulated genes under heat shock	2382	351	1	3	-88	-44	45	ATGGTGAGAATTTTTTATTTTTGTATTTTAACTTCATTTTTGTAA	YES		YES
YML005W	TRM12	S-adenosylmethionine-dependent methyltransferase of the seven beta-strand family; required for wybutosine formation in phenylalanine-accepting tRNA	1389	470	8	2	-344	-300	45	ATGGTGATTAATTTTCATTTCAATATTTACTTATATCGGCGATAA
YGR230W	BNS1	Protein with some similarity to Spo12p; overexpression bypasses need for Spo12p, but not required for meiosis	414	348	2	1	-318	-274	45	ATGGATCAGTGCGGAGTACGCATCTTTTGCGATGTTCCCATGTAG	YES
YOL014W			375	491	4	3	-436	-392	45	ATGTTAAACTTAAAATTACATAAAGTTTCGAGAACTTCCCCTTAA			YES
YOR371C	GPB1	Proposed beta subunit of the heterotrimeric G protein; interacts with the receptor Grp1p, affects signaling by altering the level of phosphorylation of PKS substrates; regulates pseudohyphal growth through cAMP levels; homolog of Gpb2p	2694	466	6	1	-360	-316	45	ATGTTCATATATATTAAGGAGTTTAAACTATATACATATGATTAG
YPL250W-A			288	395	6	2	-68	-24	45	ATGGAAAATAGCACTCGGTCTTGTGGCGGAGTTGGATTTGCTTGA
YOR161C	PNS1	Protein of unknown function; has similarity to Torpedo californica tCTL1p, which is postulated to be a choline transporter, neither null mutation nor overexpression affects choline transport	1620	137	1	2	-116	-72	45	ATGCTTCTATATTCCTTTCTTACTTTTTTTAATTGCGCATTATAA
YDR539W			1512	320	3	2	-299	-255	45	ATGTACTTCTTACTCATTTTCAATGTCAGCTTAAATATCGTCTAA
YLR271W			825	342	2	3	-172	-128	45	ATGAAAGTTAGAACGATCACGTTGACTCTGAAATATAGTCAATAG
YIL100W			354	115	2	1	-60	-16	45	ATGCGTACCGAGAACGAGCAAGTTAAAACACTAGTACACGAATAA
YDL205C	HEM3	Phorphobilinogen deaminase, catalyzes the conversion of 4-porphobilinogen to hydroxymethylbilane, the third step in the heme biosynthetic pathway; localizes to both the cytoplasm and nucleus; expression is regulated by Hap2p-Hap3p	984	346	3	2	-323	-279	45	ATGAAGGTCTTTTTTTTGGCTACGAAAATTTCAGCAATTTTTTAA	YES
YLR041W			321	603	11	1	-435	-391	45	ATGGGGAAATATAAGCTTTTGGCATGGGCACCATTCTGTGATTGA
YIL014W	MNT3	Alpha-1,3-mannosyltransferase, adds the fourth and fifth alpha-1,3-linked mannose residues to O-linked glycans during protein O-glycosylation	1893	142	1	3	-61	-17	45	ATGAGTACGAGGAGGGGTGTTAAGGAATTAAAGACAGTCTACTAA					YES
YAL066W			309	594	10	3	-295	-251	45	ATGAAAGGAACGTCAAACCAAATGGTTTTTCAGATAAGAAATTGA
YPR002C-A			198	383	7	3	-97	-53	45	ATGACTATTCTCAATCTTCATATCATCTTCTTAGACCGCACGTGA
YLR224W			1110	147	1	2	-41	4	45	ATGCCTATTGGCGCAAAGAAGACAGAGTGTGCAAACAAGAGATGA
YHL010C			1758	53	1	3	-31	14	45	ATGTATTACTTTCTGGTTGGCCCTCACATCTATGGATCAATTTGA	YES
YHL041W			450	773	14	1	-546	-502	45	ATGGACAATCTAGCCAATGTCCGAATCTGTAAAAGCGGTAGATGA
YDL246C	SOR2	Protein of unknown function, computational analysis of large-scale protein-protein interaction data suggests a possible role in fructose or mannose metabolism	1074	318	5	1	-219	-175	45	ATGAAGCCTCTGTATCACCTTGCTAACCGCATTTCTTCCATCTAA
YMR197C	VTI1	Protein involved in cis-Golgi membrane traffic; v-SNARE that interacts with two t-SNARES, Sed5p and Pep12p; required for multiple vacuolar sorting pathways	654	33	1	3	-10	32	42	ATGGCTTACTATGAGTTCCCTATTAATATCATACGAATCTGA
YGL162W	SUT1	Transcription factor of the Zn[II]2Cys6 family involved in sterol uptake; involved in induction of hypoxic gene expression	900	147	2	3	-13	29	42	ATGTCAAAAGAAGATGTCCACAAGCATTACAGTAAGAAATAG
YGR034W	RPL26B	Protein component of the large (60S) ribosomal subunit, nearly identical to Rpl26Ap and has similarity to E. coli L24 and rat L26 ribosomal proteins; binds to 5.8S rRNA	384	138	4	1	-117	-76	42	ATGGCTAAGCAATCTCTAGGTATGTTTGGAGGATACGAATAA
YNL294C	RIM21	Component of the RIM101 pathway, has a role in cell wall construction and alkaline pH response; has similarity to A. nidulans PalH	1602	166	1	3	-22	20	42	ATGAATAGTCGATTCTGCAAACATGAACTTGTGGAGACATAG					YES
YAR070C			300	97	1	2	-41	0	42	ATGATAAAAGAACGAAAAAATCCCTTTATTTTCTCATCTTGA
YDL127W	PCL2	G1 cyclin, associates with Pho85p cyclin-dependent kinase (Cdk) to contribute to entry into the mitotic cell cycle, essential for cell morphogenesis; localizes to sites of polarized cell growth	927	593	4	1	-189	-148	42	ATGTTACAGGTTGATCGATTTACACATCTAATGCAAGTTTAA
YGR281W	YOR1	Plasma membrane ATP-binding cassette (ABC) transporter, multidrug transporter mediates export of many different organic anions including oligomycin	4434	840	5	3	-481	-440	42	ATGGCACATTTTTTTTCTTTTGCTTCTGTGCTTTTGTTGTAA					YES
YDR449C	UTP6	Nucleolar protein, component of the small subunit (SSU) processome containing the U3 snoRNA that is involved in processing of pre-18S rRNA	1323	488	6	2	-170	-129	42	ATGGGAATCCGAACACGCTTTTTCATCCGGGTATTCTCTTGA			YES
YNL077W	APJ1	Putative chaperone of the HSP40 (DNAJ) family; overexpression interferes with propagation of the [Psi+] prion; the authentic, non-tagged protein is detected in highly purified mitochondria in high-throughput studies	1587	364	3	2	-227	-186	42	ATGACGCGTTCTTCGTTCCCACAAGTATGTGAAATCGTTTGA
YNR067C	DSE4	Daughter cell-specific secreted protein with similarity to glucanases, degrades cell wall from the daughter side causing daughter to separate from mother	3354	403	4	3	-94	-53	42	ATGAATATCAAGTATGTTTCTTGTGCTTGTTTCAACAAGTAG					YES
YNL042W	BOP3	Protein of unknown function, potential Cdc28p substrate; overproduction suppresses a pam1 slv3 double null mutation and confers resistance to methylmercury	1191	171	1	2	-38	4	42	ATGGAAAACTTGCAACCATCTGTGAGCACAGGCGACCAATGA
YNL164C	IBD2	Component of the BUB2-dependent spindle checkpoint pathway, interacts with Bfa1p and functions upstream of Bub2p and Bfa1p	1056	176	1	3	-19	23	42	ATGCCATATCATCAAGAAAATGACACCTACAAACCAATCTAG
YOR049C	RSB1	Suppressor of sphingoid long chain base (LCB) sensitivity of an LCB-lyase mutation; putative integral membrane transporter or flippase that may transport LCBs from the cytoplasmic side toward the extracytoplasmic side of the membrane	1065	213	2	2	-8	34	42	ATGGTGGTATGGTACCGAACCTTCGTTTTAATATCACGATGA
YNL274C	GOR1	Glyoxylate reductase; null mutation results in increased biomass after diauxic shift; the authentic, non-tagged protein is detected in highly purified mitochondria in high-throughput studies	1053	100	1	3	-67	-26	42	ATGATTATTGCTCTACAATACCGAAGTATTAACAATACATAA				YES				YES
YMR082C			357	446	5	3	-226	-185	42	ATGCGGCTTTACGCTCATTTAATGCTAACAAGAGATGCATAA
YDR228C	PCF11	mRNA 3' end processing factor, essential component of cleavage and polyadenylation factor IA (CF IA), involved in pre-mRNA 3' end processing and in transcription termination; binds C-terminal domain of largest subunit of RNA pol II (Rpo21p)	1881	718	10	1	-153	-112	42	ATGAGACAATGTTGTTCTACTGTTAAGGGTTTAGTAGTTTAA
YOR040W	GLO4	Mitochondrial glyoxalase II, catalyzes the hydrolysis of S-D-lactoylglutathione into glutathione and D-lactate	858	273	2	1	-234	-193	42	ATGTGGTTACCCACGAATTATTGGTGTTATTTTAGTGAATAG
YHR071W	PCL5	Cyclin, interacts with Pho85p cyclin-dependent kinase (Cdk), induced by Gcn4p at level of transcription, specifically required for Gcn4p degradation, may be sensor of cellular protein biosynthetic capacity	690	357	2	3	-133	-92	42	ATGCGCGCAATAGAAGACACAGGCAATAATAGAATTTATTAG	YES
YOL152W	FRE7	Putative ferric reductase with similarity to Fre2p; expression induced by low copper levels	1863	897	13	1	-99	-58	42	ATGCCTTTATTACCAATACTAAAAGTTTTTTATTGCAAGTAA
YNR075W	COS10	Protein of unknown function, member of the DUP380 subfamily of conserved, often subtelomerically-encoded proteins	1125	528	6	1	-120	-79	42	ATGAACGCGCTGTCAACAAATTTCATCTTGCGAATTATATAA
YAL002W	VPS8	Membrane-associated protein that interacts with Vps21p to facilitate soluble vacuolar protein localization; component of the CORVET complex; required for localization and trafficking of the CPY sorting receptor; contains RING finger motif	3825	415	4	3	-313	-272	42	ATGTATATCTCTTTTCATATTCTTAAATACACATACTCATAA
YKL165C-A			234	505	6	2	-56	-15	42	ATGACGTTTCCGACGCATACTGGTGAACCACTTTCTTTTTAG
YFR048W	RMD8	Cytosolic protein required for sporulation	1989	154	2	2	-38	4	42	ATGGAGCAAAGGAAAGGACTTCCATTTAAGACGACAGTATGA
YDL159W-A			132	335	8	3	-262	-221	42	ATGGAACCCATTACTACTATTTTCTTTCTTGTCGTATTTTAG
YHR022C			771	639	9	2	-566	-525	42	ATGTCAGTGCGCTTTGTATGTCCTGCAGCAGTATTCGGGTAA	YES
YLL004W	ORC3	Subunit of the origin recognition complex, which directs DNA replication by binding to replication origins and is also involved in transcriptional silencing	1851	284	4	1	-51	-10	42	ATGGCATTGTTTACATACAGAGTCGTAGTATCACAAGAGTAG
YPL008W	CHL1	Conserved nuclear protein required to establish sister-chromatid pairing during S-phase, probable DNA helicase with similarity to human BACH1, which associates with tumor suppressor BRCA1; associates with acetyltransferase Ctf7p	2586	246	2	3	-145	-104	42	ATGACATTATCACTGACATATTTAAATTCATCATTAGTGTAA
YPL250W-A			288	395	6	3	-181	-140	42	ATGACGAAGTCGGTTCATTGCATGTGCTGTTACACTTCTTAA
YNL249C	MPA43	Putative protein of unknown function; the authentic, non-tagged protein is detected in highly purified mitochondria in high-throughput studies	1629	172	2	3	-70	-29	42	ATGTATCAGTTTATTTTTTTCAATAAAGGTAACTTTAAATGA
YPL222C-A			246	565	5	1	-171	-130	42	ATGTATATATATATATGTATATATATAGCTATGAATGTATAA
YER186C			921	179	4	3	-25	17	42	ATGATCGAGTTCTGTAAACAGTATCATGCTGTGGCATCCTGA
YEL057C			702	77	1	1	-54	-13	42	ATGGAATACAAAAGGCGAAAAAGAAAATTGACTAGTAACTAA
YHL041W			450	773	14	2	-182	-141	42	ATGAAAGATGCAGCTAGGCACATAGGAAATGAGAAATCATAG
YHL041W			450	773	14	3	-505	-464	42	ATGAAGAGATTACGAAGACAGGCAAGTGAAAGATTAAGATAA
YHL041W			450	773	14	3	-154	-113	42	ATGAGAAATCATAGTTATTTTTATTTTTATTTCTCTCCGTAA
YPR022C			3402	938	10	1	-873	-832	42	ATGCAGAAGCATAACAATTGTAATAACACTCATTATAGATAG
YJL221C	FSP2	Protein of unknown function, expression is induced during nitrogen limitation	1770	448	5	3	-73	-35	39	ATGTTCCATTCACCAATCCAAACACACAAACAAAAGTGA
YGR266W			2106	524	7	2	-428	-390	39	ATGCCTTTTGAATTCCCCTCCATAGGTTCCCATTTTTGA
YOR274W	MOD5	Delta 2-isopentenyl pyrophosphate:tRNA isopentenyl transferase, required for biosynthesis of the modified base isopentenyladenosine in mitochondrial and cytoplasmic tRNAs; gene is nuclear and encodes two isozymic forms	1287	231	2	1	-96	-58	39	ATGGCAAAAAAGAAGAAAAGCTCAGTGAGGGCTGTATAG
YLR453C	RIF2	Protein that binds to the Rap1p C-terminus and acts synergistically with Rif1p to help control telomere length and establish telomeric silencing; deletion results in telomere elongation	1188	594	8	3	-100	-62	39	ATGTACAGAAGGGATCTTCTTAACCATCAATTTCAATAA
YFL013C	IES1	Subunit of the INO80 chromatin remodeling complex	2079	422	6	1	-84	-46	39	ATGAATGCTGATATGGTATTGGAAACAGTTCATGATTAA
YFL013C	IES1	Subunit of the INO80 chromatin remodeling complex	2079	422	6	2	-80	-42	39	ATGCTGATATGGTATTGGAAACAGTTCATGATTAACTAA
YNL068C	FKH2	Forkhead family transcription factor with a major role in the expression of G2/M phase genes; positively regulates transcriptional elongation; negative role in chromatin silencing at HML and HMR; substrate of the Cdc28p/Clb5p kinase	2589	178	1	2	-11	28	39	ATGCGCAAGAAATGTCCAGCAGCAATTTTAACGAGATGA
YLR360W	VPS38	Part of a Vps34p phosphatidylinositol 3-kinase complex that functions in carboxypeptidase Y (CPY) sorting; binds Vps30p and Vps34p to promote production of phosphatidylinositol 3-phosphate (PtdIns3P) which stimulates kinase activity	1320	263	3	1	-135	-97	39	ATGCTGGCATACTTGAAAAACCATACGGAAAGATCGTAG
YKL186C	MTR2	mRNA transport regulator, essential nuclear protein; Mex67p and Mtr2p form a mRNA export complex which binds to RNA	555	104	2	3	-73	-35	39	ATGACTCCCTGTATGTATTGCAGAGATTGCCACTACTAA
YIL003W	CFD1	Highly conserved, putative P-loop ATPase localized in the cytoplasm; has a potential role in assembly of iron-sulfur clusters in proteins	882	426	6	2	-326	-288	39	ATGTCGCCCCTTCAAATTTTTTGCACGCCACATCGATAA
YBR204C			1128	872	12	1	-702	-664	39	ATGGTCCTTTGGGATTGTCCCATATTTTGCCTTGCCTGA
YKL053W			375	419	2	2	-71	-33	39	ATGACCTCTCCCGGCATATATCTGGCGCACTTAGAATAA
YDL002C	NHP10	Protein related to mammalian high mobility group proteins; likely component of the INO80 complex, which is an ATP-dependent chromatin-remodeling complex	612	74	1	1	-42	-4	39	ATGAGAAGCAGCCAGGATATAGGTAATAGTAACACATAA
YGR087C	PDC6	Minor isoform of pyruvate decarboxylase, key enzyme in alcoholic fermentation, decarboxylates pyruvate to acetaldehyde, regulation is glucose- and ethanol-dependent, involved in amino acid catabolism	1692	171	2	1	-120	-82	39	ATGTATAAAAGGCGGCTGTTTGAAGCCATTCTATCTTAA	YES
YIL059C			366	503	8	1	-267	-229	39	ATGTTGCAACCACAACAAGCAACAATCCTTTCACCATGA
YCR020C	PET18	Protein required for respiratory growth and stability of the mitochondrial genome	648	437	4	2	-92	-54	39	ATGAACTGGACTGAACTTAGATATTTTTTTCTGTATTAA
YOR307C	SLY41	Protein involved in ER-to-Golgi transport	1362	148	2	2	-110	-72	39	ATGCTTATATATGCAAAGCTTACGATATTTAGAGAGTAA
YDR524C	AGE1	ADP-ribosylation factor (ARF) GTPase activating protein (GAP) effector, involved in the secretory and endocytic pathways; contains C2C2H2 cysteine/histidine motif	1449	545	8	1	-276	-238	39	ATGTTTATCTTTTTTTTTGTCGTATTCTCGGCGAATTAA
YGR095C	RRP46	Protein involved in rRNA processing; component of the exosome 3->5 exonuclease complex	672	83	1	2	-62	-24	39	ATGGTAATAACAAGGAGCCCAATACCAAGAATAGATTAG
YGR144W	THI4	Thiazole synthase, catalyzes formation of the thiazole moiety of thiamin pyrophosphate; required for thiamine biosynthesis and for mitochondrial genome stability	981	482	7	2	-164	-126	39	ATGGATCATGAAATTGATTTTTTGATTTTCAATTTATGA
YOL036W			2286	362	1	2	-254	-216	39	ATGCCCATACTTTGCCCGGTTTATCGAACAACGCTGTGA
YOL028C	YAP7	Putative basic leucine zipper (bZIP) transcription factor	738	233	1	3	-7	32	39	ATGGATCATGAGACAACGAAGGTCTGTAGTAGCAGTTAG
YMR046W-A			129	533	7	2	-494	-456	39	ATGTGTTCCAACATATTGTGGATATTGTGTAAACTGTGA
YEL075C			369	338	5	1	-228	-190	39	ATGTTGTGCTTGAAGGGGACAGACAGTCGCTTATCTTAG
YEL075C			369	338	5	2	-254	-216	39	ATGAATGAGACATCCTTCTGTTTTCTATGTTGTGCTTGA
YDR076W	RAD55	Protein that stimulates strand exchange by stabilizing the binding of Rad51p to single-stranded DNA; involved in the recombinational repair of double-strand breaks in DNA during vegetative growth and meiosis; forms heterodimer with Rad57p	1221	55	1	2	-8	31	39	ATGAAAATATGTCGCTTGGTATACCACTTTCCCAATTAA
YMR132C	JLP2	Protein of unknown function, contains sequence that closely resembles a J domain (typified by the E. coli DnaJ protein)	627	484	6	2	-236	-198	39	ATGCTAGATGCTATTTACTTTCATCTTTTATACTCTTAA
YEL073C			324	95	2	1	-66	-28	39	ATGGTAGCGAGATGGTGCTTCTGTAAAGTTATCTATTAA
YDR287W			879	141	1	1	-96	-58	39	ATGAAATCGTGGGGAGAAAAAATCGTGAAAACAATATAG
YHL040C	ARN1	Transporter, member of the ARN family of transporters that specifically recognize siderophore-iron chelates; responsible for uptake of iron bound to ferrirubin, ferrirhodin, and related siderophores	1884	136	1	2	-38	0	39	ATGGACAGTAGTTCAAGCCACTGCATAGCAACGTACTAA
YEL022W	GEA2	Guanine nucleotide exchange factor for ADP ribosylation factors (ARFs), involved in vesicular transport between the Golgi and ER, Golgi organization, and actin cytoskeleton organization; similar to but not functionally redundant with Gea1p	4380	607	6	1	-585	-547	39	ATGTATGTTTGGTTTTCCACTATTTTCCTAAAAGCATGA
YPL038W	MET31	Zinc-finger DNA-binding protein, involved in transcriptional regulation of the methionine biosynthetic genes, similar to Met32p	534	143	3	1	-99	-61	39	ATGGGTAAGAAAAAGAAAAAGCCGTTCCTCAGTACGTAA
YPR164W	MMS1	Protein likely involved in protection against replication-dependent DNA damage; mutants are sensitive to methyl methanesulfonate (MMS); implicated in regulation of Ty1 transposition	4224	402	7	1	-369	-331	39	ATGAAGATACAAAGATTGCAAGCAGTCAAGAAGATTTAG
YOL152W	FRE7	Putative ferric reductase with similarity to Fre2p; expression induced by low copper levels	1863	897	13	1	-237	-199	39	ATGTACCGCGCATATTTCTTAGTTAAGCAGGATGTATAA
YOL152W	FRE7	Putative ferric reductase with similarity to Fre2p; expression induced by low copper levels	1863	897	13	3	-478	-440	39	ATGGCCAATGAACAAGGAGGATATTTTTTCCACATATAA
YOL011W	PLB3	Phospholipase B (lysophospholipase) involved in phospholipid metabolism; hydrolyzes phosphatidylinositol and phosphatidylserine and displays transacylase activity in vitro	2061	747	8	3	-559	-521	39	ATGTCATCGGTAACGTCACACTCACATGAGTTTTCCTGA
YER006C-A			318	183	4	2	-20	19	39	ATGTCATCTATTGTTCCAGAATGTTTTCCCCGGCTGTGA
YER076C			909	491	2	2	-284	-246	39	ATGGTGCTCCATTTGCAAATATTCTTTCTATTTCCCTGA
YDR222W			1248	211	2	3	-124	-86	39	ATGTATAGTCATATAAAAATGAAGAAATTTCTTGAGTGA
YLL004W	ORC3	Subunit of the origin recognition complex, which directs DNA replication by binding to replication origins and is also involved in transcriptional silencing	1851	284	4	2	-260	-222	39	ATGTTTCATTACCTGCTGTTTTATTATCTTTATATTTAG
YDR263C	DIN7	Mitochondrial nuclease functioning in DNA repair and replication, modulates the stability of the mitochondrial genome, induced by exposure to mutagens, also induced during meiosis at a time nearly coincident with commitment to recombination	1293	139	2	2	-89	-51	39	ATGGGCTTAATATGGAAAGAGATATTGTTTAGCGAGTAA
YFL041W-A			192	111	2	3	-58	-20	39	ATGCTAAAATGTGTCAAGAACGGTGGAACAGTTAAGTAG
YGR230W	BNS1	Protein with some similarity to Spo12p; overexpression bypasses need for Spo12p, but not required for meiosis	414	348	2	3	-190	-152	39	ATGCTAGGATTTCAAATGTATACCTTTTTATTCTCTTGA	YES
YOL014W			375	491	4	1	-345	-307	39	ATGACCGTTTTTGGAAAAAGGGTTTGTCGCGGCATATAA			YES
YKR005C			1344	334	7	2	-50	-12	39	ATGAACAATATGCATTTTGTCGGTCATGCGTTACTGTGA
YGR252W	GCN5	Histone acetyltransferase, acetylates N-terminal lysines on histones H2B and H3; catalytic subunit of the ADA and SAGA histone acetyltransferase complexes; founding member of the Gcn5p-related N-acetyltransferase superfamily	1320	525	6	2	-155	-117	39	ATGTATCATTATATACGTTTATGGATTTTTCAAACCTAA
YDL115C	IWR1	Protein of unknown function, deletion causes hypersensitivity to the K1 killer toxin	723	425	5	2	-32	7	39	ATGACGATGGGTTACCGCCAGAGATCAATCAAATGGTGA
YMR044W	IOC4	Member of a complex (Isw1b) with Isw1p and Ioc2p that exhibits nucleosome-stimulated ATPase activity and acts within coding regions to coordinate transcription elongation with termination and processing, contains a PWWP motif	1428	374	3	1	-270	-232	39	ATGTTAATTACATTGCTTTTAATGCTAATCTTTTTTTAG
YPR193C	HPA2	Tetrameric histone acetyltransferase with similarity to Gcn5p, Hat1p, Elp3p, and Hpa3p; acetylates histones H3 and H4 in vitro and exhibits autoacetylation activity	471	604	8	3	-469	-431	39	ATGAGATGCGTTGCACTACTGGATAATTACTCCGGTTGA					YES
YDL027C			1263	46	1	2	-14	25	39	ATGAGTAGGAAAAAATGTTCAAAGTTCCAGTGGGATTAG
YPL177C	CUP9	Homeodomain-containing transcriptional repressor of PTR2, which encodes a major peptide transporter; imported peptides activate ubiquitin-dependent proteolysis, resulting in degradation of Cup9p and de-repression of PTR2 transcription	921	65	1	2	-35	4	39	ATGCTAACAACCTTCGAGAATAGTTACATTCGAAGATGA
YOL082W	ATG19	Protein involved in the cytoplasm-to-vacuole targeting pathway and in autophagy, recognizes cargo proteins and delivers them to the preautophagosomal structure for eventual engulfment by the autophagosome and degradation	1248	313	6	1	-231	-193	39	ATGCGGAACATAGCACCAAAGAGGTTATTATTTTCTTAA
YER186C			921	179	4	3	-127	-89	39	ATGAATTCTCCTATTTTAAGCCAGGAAACTAGTCAGTAA
YOR193W	PEX27	Peripheral peroxisomal membrane protein involved in controlling peroxisome size and number, interacts with homologous protein Pex25p	1131	66	1	2	-35	4	39	ATGACCTTTGTGTTAACTTGGACAATCGTTTTATCATGA
YAL066W			309	594	10	3	-520	-482	39	ATGCCTTTAGAAAAAGACATAAAGCAGACGGCATTGTAG
YGL183C	MND1	Protein required for recombination and meiotic nuclear division; forms a complex with Hop2p, which is involved in chromosome pairing and repair of meiotic double-strand breaks	660	110	1	2	-26	13	39	ATGTGTAGTATCATAAACATTCAACAATGGTATGTCTAA
YDR052C	DBF4	Regulatory subunit of Cdc7p-Dbf4p kinase complex, required for Cdc7p kinase activity and initiation of DNA replication; phosphorylates the Mcm2-7 family of proteins; cell cycle regulated	2115	369	2	3	-175	-137	39	ATGGCTCAGGCCAAGAAAAACAAAAATCAAGTTGCATAG
YOR015W			360	287	1	2	-164	-126	39	ATGATAAGGACCAATACACAATCAAAAACCCAGAATTAA
YGR266W			2106	524	7	1	-216	-181	36	ATGTTATTTTTTCGTCCTTTTATTGAAAAAAGTTGA
YDR181C	SAS4	Subunit of the SAS complex (Sas2p, Sas4p, Sas5p), which acetylates free histones and nucleosomes and regulates transcriptional silencing; required for the HAT activity of Sas2p	1446	57	1	2	-14	22	36	ATGAGAGTTCATCAATGGGTATTTTTCAATCAATAG
YBR208C	DUR1,2	Urea amidolyase, contains both urea carboxylase and allophanate hydrolase activities, degrades urea to CO2 and NH3; expression sensitive to nitrogen catabolite repression and induced by allophanate, an intermediate in allantoin degradation	5508	459	5	1	-393	-358	36	ATGAAACCAATATGCGTTCATTCCCCTATTTCATAG
YBR208C	DUR1,2	Urea amidolyase, contains both urea carboxylase and allophanate hydrolase activities, degrades urea to CO2 and NH3; expression sensitive to nitrogen catabolite repression and induced by allophanate, an intermediate in allantoin degradation	5508	459	5	2	-221	-186	36	ATGAGGTGTGAGATTTGTATACTCGCTCACTTCTGA
YFL012W			447	92	2	2	-71	-36	36	ATGGAATGTCAAAATACTAATAAGTCGCAAATATAG
YGL162W	SUT1	Transcription factor of the Zn[II]2Cys6 family involved in sterol uptake; involved in induction of hypoxic gene expression	900	147	2	3	-94	-59	36	ATGAAAGTATTAGTGTACGCACTGGATTTTTGGTAG
YJR008W			1017	386	4	2	-218	-183	36	ATGAGGCTCCCCCCTTTCCTTCGGAATTGCATTTAA
YCL010C	SGF29	SaGa associated Factor 29kDa; Probable 29kKDa Subunit of SAGA histone acetyltransferase complex	780	236	2	2	-173	-138	36	ATGATTGTACGTTTGTACGAGGTGACGCGTTACTAA					YES		YES
YKL145W-A			93	208	1	1	-117	-82	36	ATGTCGGTGGCTGTAAAGACCAAATTGAAAAGCTGA
YOR348C	PUT4	Proline permease, required for high-affinity transport of proline; also transports the toxic proline analog azetidine-2-carboxylate (AzC); PUT4 transcription is repressed in ammonia-grown cells	1884	234	4	3	-163	-128	36	ATGTATATACATACTTATACACTCGAATATTTGTAG	YES							YES
YCL073C			1848	502	4	2	-56	-21	36	ATGGACTGGAAAGAGAAAAAAAAAAAAAAGGAATAA
YER138W-A			105	157	2	2	-98	-63	36	ATGACGCAAATGATGAGAAATAGTCATCTAAATTAG
YDR047W	HEM12	Uroporphyrinogen decarboxylase, catalyzes the fifth step in the heme biosynthetic pathway; localizes to both the cytoplasm and nucleus; activity inhibited by Cu2+, Zn2+, Fe2+, Fe3+ and sulfhydryl-specific reagents	1089	344	4	2	-182	-147	36	ATGTTCTGCCATTTTCATCTTTACCGCTCGAATTAG
YER081W	SER3	3-phosphoglycerate dehydrogenase, catalyzes the first step in serine and glycine biosynthesis; isozyme of Ser33p	1410	473	5	1	-195	-160	36	ATGAAAAAATCAGACAAATATCCAAGTTATGAGTAA								YES
YGL136C	MRM2	Mitochondrial 2' O-ribose methyltransferase, required for methylation of U(2791) in 21S rRNA; MRM2 deletion confers thermosensitive respiration and loss of mitochondrial DNA; has similarity to Spb1p and Trm7p, and to E. coli FtsJ/RrmJ	963	55	1	2	-32	4	36	ATGACTACACATACTGACGGGAAAATTACAGCATGA
YMR083W	ADH3	Mitochondrial alcohol dehydrogenase isozyme III; involved in the shuttling of mitochondrial NADH to the cytosol under anaerobic conditions and ethanol production	1128	624	8	2	-71	-36	36	ATGGATATATATATATTATCTTCTGTTCACAGTTAA						YES
YMR112C	MED11	Subunit of the RNA polymerase II mediator complex; associates with core polymerase subunits to form the RNA polymerase II holoenzyme; essential protein	396	112	1	3	-10	26	36	ATGAACAACGATGCAGGTTCTCAATACGAAGAGTGA
YGL158W	RCK1	Protein kinase involved in the response to oxidative stress; identified as suppressor of S. pombe cell cycle checkpoint mutations	1539	140	1	2	-59	-24	36	ATGCAGCACCAAGCACAGAGGCTACATATCATATAA	YES
YDR449C	UTP6	Nucleolar protein, component of the small subunit (SSU) processome containing the U3 snoRNA that is involved in processing of pre-18S rRNA	1323	488	6	3	-277	-242	36	ATGCGTCAAAATATTACTATATCGTTAACATTATGA			YES
YGR087C	PDC6	Minor isoform of pyruvate decarboxylase, key enzyme in alcoholic fermentation, decarboxylates pyruvate to acetaldehyde, regulation is glucose- and ethanol-dependent, involved in amino acid catabolism	1692	171	2	3	-148	-113	36	ATGGTGCGATTCGCGAGCTTTTACCAATATGTATAA	YES
YBR086C	IST2	Plasma membrane protein that may be involved in osmotolerance, localizes to the mother cell in small-budded cells and to the bud in medium- and large-budded cells; mRNA is transported to the bud tip by an actomyosin-driven process	2841	242	1	2	-62	-27	36	ATGGCTAATTTGTCAAATACATTTGAAAAAGATTAA
YCR020C	PET18	Protein required for respiratory growth and stability of the mitochondrial genome	648	437	4	3	-316	-281	36	ATGTTGAGGAACGTATGGGCTCCAGTAGTAGAATGA
YDL177C			513	62	1	3	-28	8	36	ATGTTTGGTATTACTATTTTTTGGAGAAATGAGTAA
YBR193C	MED8	Subunit of the RNA polymerase II mediator complex; associates with core polymerase subunits to form the RNA polymerase II holoenzyme; essential for transcriptional regulation	672	382	3	3	-229	-194	36	ATGACTTTGAAGGTAATATATTTCCTTGATATTTGA
YJL004C	SYS1	Integral membrane protein of the Golgi required for targeting of the Arf-like GTPase Arl3p to the Golgi; multicopy suppressor of ypt6 null mutation	612	396	3	3	-73	-38	36	ATGATCTTTAGGAAGGCTAAGGAAGGGTACACATAG
YEL028W			462	591	9	3	-433	-398	36	ATGCCTTTGATAAGAATGAAATTCCAAAACAAGTAG
YGR196C	FYV8	Protein of unknown function, required for survival upon exposure to K1 killer toxin	2454	303	3	3	-88	-53	36	ATGGTTAACAAGGTAAACACAAAACTTGCATTATAG
YMR082C			357	446	5	2	-362	-327	36	ATGCACTGTAATTTGAATAGACAAACTAGATCCTAG
YJL016W			1686	362	1	3	-334	-299	36	ATGAAAATCAGAAATATCTGCAAAAAAAAAAGGTAA
YDL074C	BRE1	E3 ubiquitin ligase for Rad6p, required for the ubiquitination of histone H2B, recruitment of Rad6p to promoter chromatin and subsequent methylation of histone H3 (on K4 and K79), contains RING finger domain	2103	72	1	2	-32	4	36	ATGCTAATCGTGCTAGCTGATAATAATCAGATATGA
YMR049C	ERB1	Protein required for maturation of the 25S and 5.8S ribosomal RNAs; constituent of 66S pre-ribosomal particles; homologous to mammalian Bop1	2424	482	4	1	-384	-349	36	ATGTTACTAGGACTGAAGAACATTTTCCTCTTATAG							YES
YMR075W	RCO1	Essential subunit of the histone deacetylase Rpd3S complex; interacts with Eaf3p	2055	869	2	3	-769	-734	36	ATGAGTGACGTTGTTTGTAGCAATCAGTTTCTTTAA
YDR299W	BFR2	Essential protein possibly involved in secretion; multicopy suppressor of sensitivity to Brefeldin A	1605	314	6	3	-130	-95	36	ATGGAAAATTTTTCAATACGCGATGAGATGAGATAA
YOL134C			390	561	11	1	-348	-313	36	ATGTCTTATTCCTACCCCGAGTTACTAACGAGATAA
YLR115W	CFT2	Subunit of the mRNA cleavage and polyadenlylation factor (CPF); required for pre-mRNA cleavage, polyadenylation and poly(A) site recognition, 43% similarity with the mammalian CPSF-100 protein.	2580	397	7	2	-179	-144	36	ATGTTCAATGTTTGTTGTAATAAGAAATATTACTAG
YGR174W-A			87	124	1	1	-81	-46	36	ATGTATAATTCTGACTGCAGAATCCGGCAAGCTTGA
YGR122C-A			129	414	7	3	-208	-173	36	ATGCAAGATTATGTTTATTTTATTAACCAAACATAA
YLL004W	ORC3	Subunit of the origin recognition complex, which directs DNA replication by binding to replication origins and is also involved in transcriptional silencing	1851	284	4	2	-167	-132	36	ATGGTAAGAATTTTTTTTACCTTCCATTACCACTAA
YJL084C	ALY2	Cytoplasmic protein of unknown function that interacts with the cyclin Pcl7p; phosphorylated in vitro by the cyclin-CDK complex, Pcl7p-Pho85p; identified as a potential Cdc28p substrate; mRNA is cell cycle regulated, peaking in M phase	3141	577	4	1	-228	-193	36	ATGGTCCAATTTGGGAAAAAAAAAAGACTTGGCTAG
YFL015C			495	818	4	1	-390	-355	36	ATGTATTCCTTACCTTGTTCAGCGTATGACTTTTGA
YHR044C	DOG1	2-deoxyglucose-6-phosphate phosphatase, similar to Dog2p, member of a family of low molecular weight phosphatases; confers 2-deoxyglucose resistance when overexpressed, in vivo substrate has not yet been identified	741	132	2	1	-84	-49	36	ATGATCGCGATTATTCTGTTGGAAATAACGTTCTGA	YES			YES
YML005W	TRM12	S-adenosylmethionine-dependent methyltransferase of the seven beta-strand family; required for wybutosine formation in phenylalanine-accepting tRNA	1389	470	8	3	-238	-203	36	ATGTATTCACTAAGTTTAGCCGTTTTAGACATTTGA
YAR030C			342	289	5	3	-16	20	36	ATGATACAAAATAAAAATGGTATTGAGGCGACATAA
YEL025C			3567	763	11	1	-675	-640	36	ATGGGTCGTACTTCATGCACATTATATTACGCATGA
YEL025C			3567	763	11	2	-491	-456	36	ATGGCTGTTAGCTTCTCAATTGACAATGGTATTTAA
YEL025C			3567	763	11	3	-580	-545	36	ATGAGAAAGAATAATCTTCCTCTGGGGTATTCATAG
YNL199C	GCR2	Transcriptional activator of genes involved in glycolysis; interacts and functions with the DNA-binding protein Gcr1p	1605	119	1	1	-75	-40	36	ATGGGAAAACAACCAAGAAACCAAAAAGGAACCTGA
YGR252W	GCN5	Histone acetyltransferase, acetylates N-terminal lysines on histones H2B and H3; catalytic subunit of the ADA and SAGA histone acetyltransferase complexes; founding member of the Gcn5p-related N-acetyltransferase superfamily	1320	525	6	1	-135	-100	36	ATGGATTTTTCAAACCTAAACAATTATACTGCGTAA
YMR044W	IOC4	Member of a complex (Isw1b) with Isw1p and Ioc2p that exhibits nucleosome-stimulated ATPase activity and acts within coding regions to coordinate transcription elongation with termination and processing, contains a PWWP motif	1428	374	3	2	-209	-174	36	ATGCCTCTCGGTCTAATTTCATTGCCAGTATTGTAA
YLL030C			342	365	6	1	-81	-46	36	ATGCTTCAAAATGGGTTTAAGATATTTATTGTTTAA
YLL030C			342	365	6	1	-45	-10	36	ATGTTTCTGCATCTGGATTCACTGAAAAAAATTTAG
YPL052W	OAZ1	Regulator of ornithine decarboxylase (Spe1p), antizyme that binds to Spe1p to regulate ubiquitin-independent degradation; ribosomal frameshifting during synthesis of Oaz1p and its ubiquitin-mediated degradation are both polyamine-regulated	879	277	2	3	-100	-65	36	ATGTATGTGATTGAGAATAAAAATATGGAAAGATAA
YEL061C	CIN8	Kinesin motor protein involved in mitotic spindle assembly and chromosome segregation	3003	320	2	2	-248	-213	36	ATGTTTTCGTTTTCGTGTGTGGTGACGATGTATTAG
YKL057C	NUP120	Subunit of the Nup84p subcomplex of the nuclear pore complex (NPC), required for even distribution of NPCs around the nuclear envelope, involved in establishment of a normal nucleocytoplasmic concentration gradient of the GTPase Gsp1p	3114	322	3	3	-244	-209	36	ATGATTTTATTAAGACACGTTTATCAATTGCCGTAG
YGR280C	PXR1	Essential protein involved in rRNA and snoRNA maturation; competes with TLC1 RNA for binding to Est2p, suggesting a role in regulation of telomerase; human homolog inhibits telomerase; contains a G-patch RNA interacting domain	816	215	2	1	-87	-52	36	ATGAAAAATTTTGTTCTGAAAGAAGCGATGAGATGA							YES
YGL123C-A			231	605	4	3	-562	-527	36	ATGGTTGATTATAAAAAACTATTTTATAATTTGTAG
YOR029W			336	884	13	2	-128	-93	36	ATGATGAGATTAACGGCTGCAAAAAGTCGTAGTTAA
YDL246C	SOR2	Protein of unknown function, computational analysis of large-scale protein-protein interaction data suggests a possible role in fructose or mannose metabolism	1074	318	5	1	-171	-136	36	ATGTTCATTGCCATAAGTTGCTTACTCTCTCTTTAA
YFR022W	ROG3	Protein that binds to Rsp5p, which is a hect-type ubiquitin ligase, via its 2 PY motifs; has similarity to Rod1p; mutation suppresses the temperature sensitivity of an mck1 rim11 double mutant	2202	262	2	1	-168	-136	33	ATGCGGTATATTCTCTATACGGCTAATAGATGA
YGR034W	RPL26B	Protein component of the large (60S) ribosomal subunit, nearly identical to Rpl26Ap and has similarity to E. coli L24 and rat L26 ribosomal proteins; binds to 5.8S rRNA	384	138	4	3	-64	-32	33	ATGAGTGAATTTCCGTCCACGAAAAAATGTTAA
YHR173C			339	497	4	2	-137	-105	33	ATGAAAGAAACTAAGAAAAGAAAAATAAAATAA
YMR257C	PET111	Mitochondrial translational activator specific for the COX2 mRNA; located in the mitochondrial inner membrane	2403	397	2	1	-108	-76	33	ATGTTGATCATAACTTTTCATGTATTCTATTAA
YPR077C			372	358	6	1	-312	-280	33	ATGATAAAGTATATGGATATGGAGAGGACTTGA
YLR453C	RIF2	Protein that binds to the Rap1p C-terminus and acts synergistically with Rif1p to help control telomere length and establish telomeric silencing; deletion results in telomere elongation	1188	594	8	3	-460	-428	33	ATGACACTCTTTTTCCCGGAGCGTTGGAAATGA
YGR019W	UGA1	Gamma-aminobutyrate (GABA) transaminase (4-aminobutyrate aminotransferase) involved in the 4-aminobutyrate and glutamate degradation pathways; required for normal oxidative stress tolerance and nitrogen utilization	1416	308	3	2	-272	-240	33	ATGTTTATCCATTGGTGCGGTGATTGGATATGA								YES
YDR253C	MET32	Zinc-finger DNA-binding protein, involved in transcriptional regulation of the methionine biosynthetic genes, similar to Met31p	576	224	4	2	-77	-45	33	ATGTCATATGCCAAGAATTTGTTAATAATATAG
YDR398W	UTP5	Nucleolar protein, component of the small subunit (SSU) processome containing the U3 snoRNA that is involved in processing of pre-18S rRNA	1932	114	2	1	-93	-61	33	ATGTATGTAAAGATAGATGCAGAGCATATATAG
YDR398W	UTP5	Nucleolar protein, component of the small subunit (SSU) processome containing the U3 snoRNA that is involved in processing of pre-18S rRNA	1932	114	2	2	-77	-45	33	ATGCAGAGCATATATAGTTTAAACTTGGCTTAG
YKL174C	TPO5	Protein involved in excretion of putrescine and spermidine; putative polyamine transporter in the Golgi or post-Golgi vesicles	1857	95	1	3	-7	26	33	ATGAAAAATGCCAGAGTATACGCTACTGGCTGA
YPR201W	ARR3	Arsenite transporter of the plasma membrane, required for resistance to arsenic compounds; transcription is activated by Arr1p in the presence of arsenite	1215	751	10	3	-475	-443	33	ATGAAATATCACTTTGACGAATTGAGAACTTGA
YMR265C			1386	440	4	2	-47	-15	33	ATGAATTATCATATGTGCTGTTTGTCTGCATAA
YCR068W	ATG15	Lipase, required for intravacuolar lysis of autophagic bodies; located in the endoplasmic reticulum membrane and targeted to intravacuolar vesicles during autophagy via the multivesicular body (MVB) pathway	1563	468	2	2	-194	-162	33	ATGAACTTTCTCTATTACATAAGACTAGCCTAA
YNL077W	APJ1	Putative chaperone of the HSP40 (DNAJ) family; overexpression interferes with propagation of the [Psi+] prion; the authentic, non-tagged protein is detected in highly purified mitochondria in high-throughput studies	1587	364	3	3	-322	-290	33	ATGTATCTTTTTCCCCCGCTCGATTTCTTCTAG
YNR067C	DSE4	Daughter cell-specific secreted protein with similarity to glucanases, degrades cell wall from the daughter side causing daughter to separate from mother	3354	403	4	1	-81	-49	33	ATGTTTCTTGTGCTTGTTTCAACAAGTAGATAA					YES
YEL018C-A			534	494	6	1	-123	-91	33	ATGCTACCATCGGGACTCTTGAATAGCTTCTGA
YPL197C			414	609	7	2	-545	-513	33	ATGTTCTTATTTCATCGCACATTTCAGGAGTAA
YOL084W	PHM7	Protein of unknown function, expression is regulated by phosphate levels; green fluorescent protein (GFP)-fusion protein localizes to the cell periphery and vacuole	2976	153	1	1	-126	-94	33	ATGTCTACTACGTCTACGATATTTAGCAAATAG	YES
YDR060W	MAK21	Constituent of 66S pre-ribosomal particles, required for large (60S) ribosomal subunit biogenesis; involved in nuclear export of pre-ribosomes; required for maintenance of dsRNA virus; homolog of human CAATT-binding protein	3078	602	10	2	-563	-531	33	ATGAGCCTAATGAATGAGTACCAAAATAAGTAG							YES
YNL004W	HRB1	Poly(A+) RNA-binding protein, involved in the export of mRNAs from the nucleus to the cytoplasm; similar to Gbp2p and Npl3p	1290	437	10	3	-346	-314	33	ATGAGACTTTATGAGGTCATTGGAATTAAATAG
YKR004C	ECM9	Non-essential protein of unknown function	1134	62	1	3	-37	-5	33	ATGCTAAAAGGAAACGCTCAAAACAATTGTTGA
YNL187W			1074	207	6	1	-117	-85	33	ATGTATGGAAAAGAGAAGATAAGGAATGGTTAA
YGR089W	NNF2	Protein that exhibits physical and genetic interactions with Rpb8p, which is a subunit of RNA polymerases I, II, and III; computational analysis of large-scale protein-protein interaction data suggests a role in chromosome segregation	2811	280	1	3	-13	20	33	ATGCACAATTTTCATGGAGGAACAATTTACTAA
YEL028W			462	591	9	2	-509	-477	33	ATGGATGATAGCGCATCAAAAAAAGGAAGCTGA
YER099C	PRS2	5-phospho-ribosyl-1(alpha)-pyrophosphate synthetase, involved in nucleotide, histidine, and tryptophan biosynthesis; one of five related enzymes, which are active as heteromultimeric complexes	957	270	6	3	-136	-104	33	ATGGTTAAGCACGTGACTATTTTTCAACAATGA
YHR077C	NMD2	Protein involved in the nonsense-mediated mRNA decay (NMD) pathway; interacts with Nam7p and Upf3p; involved in telomere maintenance	3270	427	9	1	-99	-67	33	ATGAGGCCCATATTACTTTACAATGAACAGTAA
YOL152W	FRE7	Putative ferric reductase with similarity to Fre2p; expression induced by low copper levels	1863	897	13	1	-627	-595	33	ATGAAGATAACAGATAATACGAAAGTATCTTAA
YOL152W	FRE7	Putative ferric reductase with similarity to Fre2p; expression induced by low copper levels	1863	897	13	1	-366	-334	33	ATGCGGTTGAAAATCCTCGTCTGCGCAAATTGA
YGL071W	AFT1	Transcription factor involved in iron utilization and homeostasis; binds the consensus site PyPuCACCCPu and activates the expression of target genes in response to changes in iron availability	2073	492	1	3	-82	-50	33	ATGCTATACCGTAGGTTTTTGATACAAGTCTAA
YJR134C	SGM1	Protein of unknown function, required for wild-type growth rate on galactose and mannose; localizes to COPI coated vesicles and the Golgi apparatus	2124	54	1	3	-25	8	33	ATGGTAGTGGTATACCAATTTTGCTATGAGTAA
YHR022C			771	639	9	1	-549	-517	33	ATGTCCTGCAGCAGTATTCGGGTAAGATCTTGA	YES
YDR385W	EFT2	Elongation factor 2 (EF-2), also encoded by EFT1; catalyzes ribosomal translocation during protein synthesis; contains diphthamide, the unique posttranslationally modified histidine residue specifically ADP-ribosylated by diphtheria toxin	2529	505	6	1	-483	-451	33	ATGAGATGCCTATTGTGGTTATATACAGAATAG
YPR013C			954	578	5	3	-403	-371	33	ATGATGCATCAGGTTCCCGACTTATGTCCCTAA
YCL007C			393	346	3	2	-266	-234	33	ATGGCCCGTTTACACATTTTGATACAACCGTAG
YMR310C			954	208	2	3	-175	-143	33	ATGCACTGTTTGTTATCACGCGAAACGAACTGA
YLR068W	FYV7	Protein of unknown function, required for survival upon exposure to K1 killer toxin; involved in processing the 35S rRNA primary transcript to generate the 20S and 27SA2 pre-rRNA transcripts	456	65	1	2	-44	-12	33	ATGATACAGGAAGGTGGTCAAGTAAGCAACTGA		YES					YES
YPL133C	RDS2	Zinc cluster transcriptional activator involved in conferring resistance to ketoconazole	1341	121	1	1	-96	-64	33	ATGAGAAAATTTGCGGGAGTTCTTTGCCAGTGA
YPR193C	HPA2	Tetrameric histone acetyltransferase with similarity to Gcn5p, Hat1p, Elp3p, and Hpa3p; acetylates histones H3 and H4 in vitro and exhibits autoacetylation activity	471	604	8	3	-34	-2	33	ATGCCAAGAAAGCAAACAGCCCTTTCTGTGTAG					YES
YML043C	RRN11	Protein required for rDNA transcription by RNA polymerase I, component of the core factor (CF) of rDNA transcription factor, which also contains Rrn6p and Rrn7p	1524	181	1	2	-14	19	33	ATGATGCATAAACCATGTTTGAAGTCCCTATAA			YES
YER186C			921	179	4	3	-61	-29	33	ATGCGGGCTGATTACCGAAGTCAAAGGTTCTAG
YAL066W			309	594	10	1	-339	-307	33	ATGGTATCCATGACATTTCTGCACTTTTTGTAA
YAL066W			309	594	10	3	-454	-422	33	ATGAATATCTCACCAAGCTATTCGATATTATAG
YOR174W	MED4	Subunit of the RNA polymerase II mediator complex; associates with core polymerase subunits to form the RNA polymerase II holoenzyme; essential for transcriptional regulation	855	98	1	2	-5	28	33	ATGTTATGTCTGTCCAAGATACTAAAGCGGTAG
YPR022C			3402	938	10	3	-730	-698	33	ATGAAACATGTACAGGTTGGTCTACTGCTGTAA
YOR029W			336	884	13	1	-672	-640	33	ATGGTGCGTGTGATGCAGTGGTGTATGGATTAG
YOR029W			336	884	13	3	-13	20	33	ATGAACTTTGGTAATGATGCAGACATCAACTAG
YHR180W-A			183	297	5	1	-228	-199	30	ATGAGGAATAATCCTAATATTATCATGTAG
YHR180W-A			183	297	5	3	-247	-218	30	ATGAAACATATAAAACGGAATGAGGAATAA
YGR266W			2106	524	7	3	-328	-299	30	ATGTCCGCTGTAGCTAAAAAGTTAGCATAA
YFR022W	ROG3	Protein that binds to Rsp5p, which is a hect-type ubiquitin ligase, via its 2 PY motifs; has similarity to Rod1p; mutation suppresses the temperature sensitivity of an mck1 rim11 double mutant	2202	262	2	3	-139	-110	30	ATGAATCAGGGTGTTTTAAAGTGCGTATAA
YGL079W			657	392	6	1	-291	-262	30	ATGCATGCTATAGAACCATTATCTCTATGA
YLR453C	RIF2	Protein that binds to the Rap1p C-terminus and acts synergistically with Rif1p to help control telomere length and establish telomeric silencing; deletion results in telomere elongation	1188	594	8	1	-240	-211	30	ATGGTTTTCATACACATAATGTTATTATAA
YCL010C	SGF29	SaGa associated Factor 29kDa; Probable 29kKDa Subunit of SAGA histone acetyltransferase complex	780	236	2	3	-199	-170	30	ATGAGCCTATTTACTCATAAGTTGCTATGA					YES		YES
YKR092C	SRP40	Nucleolar, serine-rich protein with a role in preribosome assembly or transport; may function as a chaperone of small nucleolar ribonucleoprotein particles (snoRNPs); immunologically and structurally to rat Nopp140	1221	315	3	3	-103	-74	30	ATGCAGGCTGAAAAAAAAAAATTCACTTGA		YES
YOR053W			342	227	4	1	-135	-106	30	ATGAGACATAAAACTCCCTTTGGAAAATGA
YIL122W	POG1	Putative transcriptional activator that promotes recovery from pheromone induced arrest; inhibits both alpha-factor induced G1 arrest and repression of CLN1 and CLN2 via SCB/MCB promoter elements; potential Cdc28p substrate; SBF regulated	1056	262	1	3	-10	20	30	ATGCCATATTATGAAGCAGGAGCCACATAG
YML089C			369	177	3	1	-141	-112	30	ATGGAAAATTTAACATCTAAGGCTACCTGA
YER081W	SER3	3-phosphoglycerate dehydrogenase, catalyzes the first step in serine and glycine biosynthesis; isozyme of Ser33p	1410	473	5	2	-230	-201	30	ATGCAACGCTGCCCGTGCAGGGTTTTCTGA								YES
YDL049C	KNH1	Protein with similarity to Kre9p, which is involved in cell wall beta 1,6-glucan synthesis; overproduction suppresses growth defects of a kre9 null mutant	807	187	3	3	-160	-131	30	ATGTGCTCGTTCATGTATAATATTACATGA
YLR120C	YPS1	Aspartic protease, attached to the plasma membrane via a glycosylphosphatidylinositol (GPI) anchor	1710	437	4	1	-204	-175	30	ATGGAGAAACAGGGAAATCCGACTACTTAA	YES							YES
YFL055W	AGP3	Low-affinity amino acid permease, may act to supply the cell with amino acids as nitrogen source in nitrogen-poor conditions; transcription is induced under conditions of sulfur limitation	1677	306	3	1	-252	-223	30	ATGTTAACGCTTTTTGTCGAAGTAGTGTAG
YPR201W	ARR3	Arsenite transporter of the plasma membrane, required for resistance to arsenic compounds; transcription is activated by Arr1p in the presence of arsenite	1215	751	10	3	-151	-122	30	ATGCTCTTAATTATCTTTTTGTTTGATTAA
YBR204C			1128	872	12	1	-564	-535	30	ATGTCTAATAGATTTTACCAAGTTCCATAA
YBR204C			1128	872	12	2	-830	-801	30	ATGAACCCTGACTGGAAACGGCACATGTGA
YKL064W	MNR2	Putative magnesium transporter; has similarity to Alr1p and Alr2p, which mediate influx of Mg2+ and other divalent cations	2910	176	1	2	-101	-72	30	ATGACTAAGTTGTACGTATTGCTACACTGA
YOR384W	FRE5	Putative ferric reductase with similarity to Fre2p; expression induced by low iron levels; the authentic, non-tagged protein is detected in highly purified mitochondria in high-throughput studies	2085	94	1	1	-51	-22	30	ATGTCACATCACCAATTTTGTCGCAGTTAA
YIL059C			366	503	8	1	-180	-151	30	ATGCAACCTTCATTTGAGCACTTAAAATAG
YGR042W			816	50	1	3	-10	20	30	ATGACAGAGTATGCTCTCTCATATCGTTGA
YMR046W-A			129	533	7	2	-281	-252	30	ATGATGATGGTTCTCTGGAACAGCAGATGA
YGR170W	PSD2	Phosphatidylserine decarboxylase of the Golgi and vacuolar membranes, converts phosphatidylserine to phosphatidylethanolamine	3417	288	5	1	-243	-214	30	ATGAAAAATACAAAGGTTATGTTACTTTAA
YMR169C	ALD3	Cytoplasmic aldehyde dehydrogenase, involved in beta-alanine synthesis; uses NAD+ as the preferred coenzyme; very similar to Ald2p; expression is induced by stress and repressed by glucose	1521	322	3	1	-96	-67	30	ATGGGAATAAATTTGACTCATGCCAGGTAA
YDR228C	PCF11	mRNA 3' end processing factor, essential component of cleavage and polyadenylation factor IA (CF IA), involved in pre-mRNA 3' end processing and in transcription termination; binds C-terminal domain of largest subunit of RNA pol II (Rpo21p)	1881	718	10	2	-272	-243	30	ATGGTATTACCTAGTGCATCTAAGTTTTAG
YDR228C	PCF11	mRNA 3' end processing factor, essential component of cleavage and polyadenylation factor IA (CF IA), involved in pre-mRNA 3' end processing and in transcription termination; binds C-terminal domain of largest subunit of RNA pol II (Rpo21p)	1881	718	10	2	-182	-153	30	ATGGGAAGAAAGCGAAATTTCAAAAATTAA
YGR294W	PAU12	Hypothetical protein	363	212	3	3	-64	-35	30	ATGCGCTTTCATTTCACTATTTCTTGTTAA
YKL109W	HAP4	Subunit of the heme-activated, glucose-repressed Hap2p/3p/4p/5p CCAAT-binding complex, a transcriptional activator and global regulator of respiratory gene expression; provides the principal activation function of the complex	1665	279	2	1	-249	-220	30	ATGCTATCTACAGGTCCACTTTACACTTAA
YLR233C	EST1	TLC1 RNA-associated factor involved in telomere length regulation as the recruitment subunit of the telomerase holoenzyme, has a possible role in activating Est2p-TLC1-RNA bound to the telomere	2100	46	2	3	-22	8	30	ATGACACATGCCACCATAGATAATGGATAA
YOL152W	FRE7	Putative ferric reductase with similarity to Fre2p; expression induced by low copper levels	1863	897	13	1	-132	-103	30	ATGCACTCGTTTGTTCTCAAGATCATATAA
YDL138W	RGT2	Plasma membrane glucose receptor, highly similar to Snf3p; both Rgt2p and Snf3p serve as transmembrane glucose sensors generating an intracellular signal that induces expression of glucose transporter (HXT) genes	2292	230	1	2	-26	4	30	ATGGAAATATCTCGAATATTGCTTGTATGA
YKL165C-A			234	505	6	3	-82	-53	30	ATGTACATATACATATATAGATTTATATGA
YDR476C			675	363	4	2	-320	-291	30	ATGATTGCTATACGGAGGCGAAAGAGATAG						YES
YDR476C			675	363	4	3	-148	-119	30	ATGTGGTCGGGATATTCTGTTCGTTTATAA						YES
YBR298C	MAL31	Maltose permease, high-affinity maltose transporter (alpha-glucoside transporter); encoded in the MAL3 complex locus; member of the 12 transmembrane domain superfamily of sugar transporters; functional in genomic reference strain S288C	1845	426	2	3	-349	-320	30	ATGTCAGTCTCTTTTTCATGTGTAACTTAA	YES
YOR231W	MKK1	Mitogen-activated kinase kinase involved in protein kinase C signaling pathway that controls cell integrity; upon activation by Bck1p phosphorylates downstream target, Slt2p; functionally redundant with Mkk2p	1527	141	1	2	-71	-42	30	ATGGTTGCGTATTTCTCGCAGTGTACATAG
YMR026C	PEX12	C3HC4-type RING-finger peroxisomal membrane peroxin required for peroxisome biogenesis and peroxisomal matrix protein import; forms translocation subcomplex with Pex2p and Pex10p; mutations in human homolog cause peroxisomal disorders	1200	122	1	3	-73	-44	30	ATGAAGGCTCCAGAAGAAGCAAGGGAATAA
YOL010W	RCL1	RNA terminal phosphate cyclase-like protein involved in rRNA processing at sites A0, A1, and A2; does not possess detectable RNA cyclase activity	1104	239	3	2	-101	-72	30	ATGAGCCTTCATAAGCTACGTATGTTGTAA
YOL010W	RCL1	RNA terminal phosphate cyclase-like protein involved in rRNA processing at sites A0, A1, and A2; does not possess detectable RNA cyclase activity	1104	239	3	3	-196	-167	30	ATGTCAGAATTACCCTCGCCATATTGGTAA
YDL159W-A			132	335	8	2	-14	16	30	ATGATGAGAAATAAATGTACAATCAGATAA
YNL130C-A			147	652	4	3	-220	-191	30	ATGTTTGTAAAAGTCATCTTCATGAATTAA
YDR386W	MUS81	Helix-hairpin-helix protein, involved in DNA repair and replication fork stability; functions as an endonuclease in complex with Mms4p; interacts with Rad54p	1899	217	3	2	-8	22	30	ATGAAAGCATGGAACTCTCATCAAACTTAA
YEL050C	RML2	Mitochondrial ribosomal protein of the large subunit, has similarity to E. coli L2 ribosomal protein; fat21 mutant allele causes inability to utilize oleate and may interfere with activity of the Adr1p transcription factor	1182	53	1	3	-7	23	30	ATGAAAGATGTTGGTGCTAGGGTCTCTTAG
YBR284W			2394	370	4	2	-269	-240	30	ATGTTTCACGTTATGAAAGAATATCGTTAA
YGR238C	KEL2	Protein that functions in a complex with Kel1p to negatively regulate mitotic exit, interacts with Tem1p and Lte1p; localizes to regions of polarized growth; potential Cdc28p substrate	2649	130	2	1	-36	-7	30	ATGATTTGGATGAGGCAGGCAACCCCTTAA
YMR195W	ICY1	Protein of unknown function, required for viability in rich media of cells lacking mitochondrial DNA; mutants have an invasive growth defect with elongated morphology; induced by amino acid starvation	384	92	1	1	-51	-22	30	ATGACAAGGAGAATTGAATTTCTCATATAA
YML009C	MRPL39	Mitochondrial ribosomal protein of the large subunit	213	34	1	3	-10	20	30	ATGTGCCGATATGGTAAAAGTGAAATCTAA
YGR166W	KRE11	Protein involved in biosynthesis of cell wall beta-glucans; subunit of the TRAPP (transport protein particle) complex, which is involved in the late steps of endoplasmic reticulum to Golgi transport	1683	80	1	2	-50	-21	30	ATGGACAATATTCGAATTAAGCGCAATTGA
YJL100W	LSB6	Phosphatidylinositol 4-kinase that binds Las17p, which is a homolog of human Wiskott-Aldrich Syndrome protein involved in actin patch assembly and actin polymerization	1824	446	5	3	-55	-26	30	ATGTTTATAACCGGGCATAAAGTGAACTAG
YBR239C			1590	246	3	2	-212	-183	30	ATGAAAAAAGCAAATGAGTTGCAATTTTAG
YBR239C			1590	246	3	3	-13	17	30	ATGAATCATCGTGATGTGCACTCCAGATGA
YPL034W			498	334	7	3	-37	-8	30	ATGGGTAGACAGAGACTTTATTCTATGTAA
YML068W	ITT1	Protein that modulates the efficiency of translation termination, interacts with translation release factors eRF1 (Sup45p) and eRF3 (Sup35p) in vitro, contains a zinc finger domain characteristic of the TRIAD class of proteins	1395	45	1	2	-20	10	30	ATGAAAGACCAGGGAGTAAAATGGCTTTGA
YDR315C	IPK1	Inositol 1,3,4,5,6-pentakisphosphate 2-kinase, nuclear protein required for synthesis of 1,2,3,4,5,6-hexakisphosphate (phytate), which is integral to cell function; has 2 motifs conserved in other fungi; ipk1 gle1 double mutant is inviable	846	221	3	3	-55	-26	30	ATGCTACCAGTCGAAAATTGTCAGAGATAA
YGR071C			2583	47	1	2	-26	4	30	ATGTACCAATCTACTCAATCATTAATATGA
YLR041W			321	603	11	2	-380	-351	30	ATGTTGAAGAAGAGTTTGATGCGGATATAA
YOR321W	PMT3	Protein O-mannosyltransferase, transfers mannose residues from dolichyl phosphate-D-mannose to protein serine/threonine residues; acts in a complex with Pmt5p, can instead interact with Pmt1p in some conditions; target for new antifungals	2262	573	5	2	-266	-237	30	ATGTTTGCGTTAACGAAAATGGATATGTAA
YDL176W			2127	140	1	3	-103	-74	30	ATGGCATCTAATAGAACAAAACCAGGTTAA
YJR100C			984	139	1	1	-57	-28	30	ATGAAAAAAGACAAAACAAAAGAAGATTAA
YEL034C-A			603	294	6	3	-118	-89	30	ATGATAAATAACAAAATAAATAGAAAATAA
YPL006W	NCR1	Vacuolar membrane protein that transits through the biosynthetic vacuolar protein sorting pathway, involved in sphingolipid metabolism; glycoprotein and functional orthologue of human Niemann Pick C1 (NPC1) protein	3513	583	5	1	-210	-181	30	ATGGCGCTAGCCCATTACCTACAGTACTAA					YES
YOR273C	TPO4	Polyamine transport protein, recognizes spermine, putrescine, and spermidine; localizes to the plasma membrane; member of the major facilitator superfamily	1980	607	8	3	-484	-455	30	ATGGCCGACTTCCACGGATCCCAAAAATAG					YES
YPR002C-A			198	383	7	3	-331	-302	30	ATGTATATTGTCAAGAGATGTTCGAATTAG
YPR022C			3402	938	10	2	-62	-33	30	ATGTTTATAATTATAAAAAGTGACCAATAA
YOR083W	WHI5	Repressor of G1 transcription that binds to SCB binding factor (SBF) at SCB target promoters in early G1; phosphorylation of Whi5p by the CDK, Cln3p/Cdc28p relieves repression and promoter binding by Whi5; periodically expressed in G1	888	96	1	1	-60	-34	27	ATGGAAGAAAGCACAACCAGATATTAA			YES
YPL214C	THI6	Bifunctional enzyme with thiamine-phosphate pyrophosphorylase and 4-methyl-5-beta-hydroxyethylthiazole kinase activities, required for thiamine biosynthesis; GFP-fusion protein localizes to the cytoplasm in a punctate pattern	1623	101	1	2	-56	-30	27	ATGGTTCTCAAGACCAAATCACTCTGA
YCL056C			435	417	5	1	-369	-343	27	ATGTCCAGCAAAACTAAAATTGTTTGA
YOR238W			912	196	2	3	-133	-107	27	ATGTATTCCTGCAACTTTTTTTTTTGA
YER184C			2385	384	3	2	-266	-240	27	ATGAAAGACCTGATTAGGCTTATTTGA
YGL251C	HFM1	Meiosis specific DNA helicase involved in the conversion of double-stranded breaks to later recombination intermediates and in crossover control; catalyzes the unwinding of Holliday junctions; has ssDNA and dsDNA stimulated ATPase activity	3564	366	4	1	-294	-268	27	ATGCGCTTCTTCTTCACTCATCTTTGA
YGL251C	HFM1	Meiosis specific DNA helicase involved in the conversion of double-stranded breaks to later recombination intermediates and in crossover control; catalyzes the unwinding of Holliday junctions; has ssDNA and dsDNA stimulated ATPase activity	3564	366	4	1	-144	-118	27	ATGGATGCAGGCTCGGCGGGTATTTAG
YDR253C	MET32	Zinc-finger DNA-binding protein, involved in transcriptional regulation of the methionine biosynthetic genes, similar to Met31p	576	224	4	3	-118	-92	27	ATGGTATATATGTATGCATCTGGATAA
YPR194C	OPT2	Oligopeptide transporter; member of the OPT family, with potential orthologs in S. pombe and C. albicans	2634	321	2	3	-232	-206	27	ATGGGAATGGAACACTATCCTGTGTAA
YLR299W	ECM38	Gamma-glutamyltranspeptidase, major glutathione-degrading enzyme; expression induced mainly by nitrogen starvation	1983	428	2	2	-185	-159	27	ATGTGTGTGTGCGCCTGTGTGTACTAG
YJL139C	YUR1	Mannosyltransferase of the KTR1 family, involved in protein N-glycosylation; located in the Golgi apparatus	1287	86	1	1	-54	-28	27	ATGCTTGGAAGTCGCTATCAAAATTAA
YOR020W-A			273	526	5	3	-283	-257	27	ATGGAGAAAGAAAGCAAAGAAAAATAA
YIR030W-A			384	617	5	2	-23	4	27	ATGATCTGGCATGGAGAAAAAATATGA
YCL073C			1848	502	4	2	-158	-132	27	ATGAGAACATGGAATGTATTAAAGTAA
YBR281C	DUG2	Probable di- and tri-peptidase; forms a complex with Dug1p and Dug3p to degrade glutathione (GSH) and other peptides containing a gamma-glu-X bond in an alternative pathway to GSH degradation by gamma-glutamyl transpeptidase (Ecm38p)	2637	414	4	1	-99	-73	27	ATGTGTGTAACTGAATTATTTAAGTGA
YDL127W	PCL2	G1 cyclin, associates with Pho85p cyclin-dependent kinase (Cdk) to contribute to entry into the mitotic cell cycle, essential for cell morphogenesis; localizes to sites of polarized cell growth	927	593	4	3	-397	-371	27	ATGACGCGAAAAGTAGACTTCGCGTAA
YDR387C			1668	146	2	3	-109	-83	27	ATGTGCAACTGTAGCGTGCACTTATAG
YMR267W	PPA2	Mitochondrial inorganic pyrophosphatase, required for mitochondrial function and possibly involved in energy generation from inorganic pyrophosphate	933	74	1	2	-44	-18	27	ATGCGTGAAAAGCAAATTCCCTTCTAG
YDL231C	BRE4	Zinc finger protein containing five transmembrane domains; null mutant exhibits strongly fragmented vacuoles and sensitivity to brefeldin A, a drug which is known to affect intracellular transport	3378	105	1	1	-36	-10	27	ATGTACAGTATAGTGCTGGAATTGTAA					YES
YPL197C			414	609	7	2	-263	-237	27	ATGGCTGGAAATCAGTTGTCAAATTGA
YDR060W	MAK21	Constituent of 66S pre-ribosomal particles, required for large (60S) ribosomal subunit biogenesis; involved in nuclear export of pre-ribosomes; required for maintenance of dsRNA virus; homolog of human CAATT-binding protein	3078	602	10	1	-177	-151	27	ATGAAAAATTTTTTCTTTTGGCGATGA							YES
YNL004W	HRB1	Poly(A+) RNA-binding protein, involved in the export of mRNAs from the nucleus to the cytoplasm; similar to Gbp2p and Npl3p	1290	437	10	2	-110	-84	27	ATGACTTATTGGTCTCTCTCATTATGA
YEL028W			462	591	9	2	-269	-243	27	ATGAATACATGTGATATAGATACTTAA
YMR046W-A			129	533	7	2	-116	-90	27	ATGAGAAATGGGGGAATGTTGAGATAA
YMR204C	INP1	Peripheral membrane protein of peroxisomes involved in peroxisomal inheritance	1263	456	6	3	-391	-365	27	ATGCATTTTTATGAATGTCAAGAATAA
YGR257C	MTM1	Mitochondrial protein of the mitochondrial carrier family, involved in activating mitochondrial Sod2p probably by facilitating insertion of an essential manganese cofactor	1101	110	1	2	-56	-30	27	ATGAGCCAAAGCCATAAAGTATCGTAG
YEL022W	GEA2	Guanine nucleotide exchange factor for ADP ribosylation factors (ARFs), involved in vesicular transport between the Golgi and ER, Golgi organization, and actin cytoskeleton organization; similar to but not functionally redundant with Gea1p	4380	607	6	2	-581	-555	27	ATGTTTGGTTTTCCACTATTTTCCTAA
YPR164W	MMS1	Protein likely involved in protection against replication-dependent DNA damage; mutants are sensitive to methyl methanesulfonate (MMS); implicated in regulation of Ty1 transposition	4224	402	7	2	-275	-249	27	ATGTTCGAAATAATTTTGAGAAGCTGA
YKL161C			1302	268	3	3	-97	-71	27	ATGAAAAGGGACAAAATGGAAGGATAA
YOL152W	FRE7	Putative ferric reductase with similarity to Fre2p; expression induced by low copper levels	1863	897	13	2	-857	-831	27	ATGATAAAACTACATTATGGTTTCTGA
YHR038W	RRF1	Mitochondrial ribosome recycling factor, essential for mitochondrial protein synthesis and for the maintenance of the respiratory function of mitochondria	693	225	2	1	-51	-25	27	ATGGAAACTTTGGCGAGCAGTCCCTGA
YDL159W-A			132	335	8	2	-71	-45	27	ATGAAAATATTAAGCTTGTGGTCTTAA
YCL054W	SPB1	AdoMet-dependent methyltransferase involved in rRNA processing and 60S ribosomal subunit maturation; methylates G2922 in the tRNA docking site of the large subunit rRNA and in the absence of snR52, U2921; suppressor of PAB1 mutants	2526	574	2	1	-120	-94	27	ATGCCCATTATGAAAAATTGGCAATAA							YES
YML003W			873	361	4	1	-165	-139	27	ATGAGTGTGTGTGCATTGCGTCACTAA
YHR050W	SMF2	Divalent metal ion transporter involved in manganese homeostasis; has broad specificity for di-valent and tri-valent metals; post-translationally regulated by levels of metal ions; member of the Nramp family of metal transport proteins	1650	183	1	3	-7	20	27	ATGTTTGATGACGTCCCAAGAATATGA
YDR247W	VHS1	Cytoplasmic serine/threonine protein kinase; identified as a high-copy suppressor of the synthetic lethality of a sis2 sit4 double mutant, suggesting a role in G1/S phase progression; homolog of Sks1p	1386	341	1	2	-113	-87	27	ATGAGTTACGTTTACAAAAGTTCTTAA
YML016C	PPZ1	Serine/threonine protein phosphatase Z, isoform of Ppz2p; involved in regulation of potassium transport, which affects osmotic stability, cell cycle progression, and halotolerance	2079	263	1	1	-192	-166	27	ATGTTAAATCTTTTTCTTTCAAGTTAA
YGR052W	FMP48	Putative protein of unknown function; the authentic, non-tagged protein is detected in highly purified mitochondria in high-throughput studies	1110	455	4	2	-368	-342	27	ATGTTACATACAATAAAGGAAGGATAA	YES
YJL100W	LSB6	Phosphatidylinositol 4-kinase that binds Las17p, which is a homolog of human Wiskott-Aldrich Syndrome protein involved in actin patch assembly and actin polymerization	1824	446	5	1	-396	-370	27	ATGGGAAGATTCGCTTTTTTTTTTTGA
YBR239C			1590	246	3	3	-199	-173	27	ATGAGTTGCAATTTTAGTATATTGTAA
YML005W	TRM12	S-adenosylmethionine-dependent methyltransferase of the seven beta-strand family; required for wybutosine formation in phenylalanine-accepting tRNA	1389	470	8	3	-364	-338	27	ATGCGAACTCTAGTCGGTCGATGGTGA
YOL155W-A			135	192	4	3	-4	23	27	ATGAATGTTTTATGGAAGCTTCAATAA
YEL025C			3567	763	11	3	-466	-440	27	ATGGTATTTAATATACCAGGCGGTTAA
YFL041W-A			192	111	2	2	-50	-24	27	ATGTGTCAAGAACGGTGGAACAGTTAA
YCR107W	AAD3	Putative aryl-alcohol dehydrogenase with similarity to P. chrysosporium aryl-alcohol dehydrogenase; mutational analysis has not yet revealed a physiological role	1092	310	4	2	-188	-162	27	ATGTCCTACATGCATAAAATAGATTAA
YGR171C	MSM1	Mitochondrial methionyl-tRNA synthetase (MetRS), functions as a monomer in mitochondrial protein synthesis; functions similarly to cytoplasmic MetRS although the cytoplasmic form contains a zinc-binding domain not found in Msm1p	1728	195	2	1	-57	-31	27	ATGTTACTATTCTCCAGAGGTAAATAA
YPL034W			498	334	7	2	-56	-30	27	ATGGTAAAAAGAAGAGACAATGGGTAG
YDL205C	HEM3	Phorphobilinogen deaminase, catalyzes the conversion of 4-porphobilinogen to hydroxymethylbilane, the third step in the heme biosynthetic pathway; localizes to both the cytoplasm and nucleus; expression is regulated by Hap2p-Hap3p	984	346	3	1	-129	-103	27	ATGGTACAGGGCTGTATTAGATTTTGA	YES
YOL117W	RRI2	Subunit of the COP9 signalosome (CSN) complex that cleaves the ubiquitin-like protein Nedd8 from SCF ubiquitin ligases; plays a role in the mating pheromone response	1938	898	10	3	-259	-233	27	ATGAGTATAACATTTGTGCATGTATGA
YHR096C	HXT5	Hexose transporter with moderate affinity for glucose, induced in the presence of non-fermentable carbon sources, induced by a decrease in growth rate, contains an extended N-terminal domain relative to other HXTs	1779	321	1	2	-197	-171	27	ATGCTAGTCGAACGGTTCTCCCTCTAA	YES
YIR020C			303	757	8	1	-555	-529	27	ATGGAGTTTTGTACCACAAAACTTTAG
YOR376W-A			156	475	5	2	-350	-324	27	ATGCAGCAAACAAAAGGGGCGAAATAA
YPL006W	NCR1	Vacuolar membrane protein that transits through the biosynthetic vacuolar protein sorting pathway, involved in sphingolipid metabolism; glycoprotein and functional orthologue of human Niemann Pick C1 (NPC1) protein	3513	583	5	3	-451	-425	27	ATGTGTTGCAGTTGTGGTATTTCGTAA					YES
YOR273C	TPO4	Polyamine transport protein, recognizes spermine, putrescine, and spermidine; localizes to the plasma membrane; member of the major facilitator superfamily	1980	607	8	2	-578	-552	27	ATGAATAATAAGAGAAAAAGTGCCTAA					YES
YGR064W			369	347	4	2	-23	4	27	ATGGCGTACATACCAGCTATACTATGA						YES
YER019W	ISC1	Inositol phosphosphingolipid phospholipase C, hydrolyzes inositolphosphosphingolipids, activated by phosphatidylserine, cardiolipin, and phosphatidylglycerol, mediates Na+ and Li+ halotolerance, contains a P loop-like domain	1434	352	4	3	-166	-140	27	ATGTGTGTATGTGTTGTATACGTATGA
YHL002W	HSE1	Subunit of the endosomal Vps27p-Hse1p complex required for sorting of ubiquitinated membrane proteins into intralumenal vesicles prior to vacuolar degradation, as well as for recycling of Golgi proteins and formation of lumenal membranes	1359	358	6	1	-141	-115	27	ATGGTTAACCTCATTTACCGTTATTAG
YHL002W	HSE1	Subunit of the endosomal Vps27p-Hse1p complex required for sorting of ubiquitinated membrane proteins into intralumenal vesicles prior to vacuolar degradation, as well as for recycling of Golgi proteins and formation of lumenal membranes	1359	358	6	2	-257	-231	27	ATGGAATCAGCAAGTGCAGGAAGATAG
YOR029W			336	884	13	2	-209	-183	27	ATGATTGTCCATTTTTATTTGCATTAA
YLL027W	ISA1	Mitochondrial matrix protein involved in biogenesis of the iron-sulfur (Fe/S) cluster of Fe/S proteins, isa1 deletion causes loss of mitochondrial DNA and respiratory deficiency; depletion reduces growth on nonfermentable carbon sources	753	210	1	3	-187	-164	24	ATGGAATTTTGCAAATATTTGTAA
YMR155W			1644	53	1	2	-17	7	24	ATGTTTCACAGAGTGCCATGGTAA
YGR057C	LST7	Protein possibly involved in a post-Golgi secretory pathway; required for the transport of nitrogen-regulated amino acid permease Gap1p from the Golgi to the cell surface	729	63	2	3	-25	-2	24	ATGGTTGATGAAATAGATGCATAG
YOR186W			435	705	6	2	-680	-657	24	ATGAAGAAAAAAAGAGCATCTTGA
YCR030C	SYP1	Protein with a potential role in actin cytoskeletal organization; overexpression suppresses a pfy1 (profilin) null mutation	2613	510	5	3	-223	-200	24	ATGATTATGAATGGCTTTTCGTAG
YDR047W	HEM12	Uroporphyrinogen decarboxylase, catalyzes the fifth step in the heme biosynthetic pathway; localizes to both the cytoplasm and nucleus; activity inhibited by Cu2+, Zn2+, Fe2+, Fe3+ and sulfhydryl-specific reagents	1089	344	4	1	-144	-121	24	ATGTTCCAGACGAAGGTAACATAG
YIL003W	CFD1	Highly conserved, putative P-loop ATPase localized in the cytoplasm; has a potential role in assembly of iron-sulfur clusters in proteins	882	426	6	1	-387	-364	24	ATGCATAAATTTCATCTGAGATAG
YMR083W	ADH3	Mitochondrial alcohol dehydrogenase isozyme III; involved in the shuttling of mitochondrial NADH to the cytosol under anaerobic conditions and ethanol production	1128	624	8	1	-468	-445	24	ATGTTATGCGGGAACAGTTCCTAA						YES
YGR194C	XKS1	Xylulokinase, converts D-xylulose and ATP to xylulose 5-phosphate and ADP; rate limiting step in fermentation of xylulose; required for xylose fermentation by recombinant S. cerevisiae strains	1803	411	3	2	-71	-48	24	ATGCAATCTCAGGCGGACGAATAA
YBR073W	RDH54	DNA-dependent ATPase, stimulates strand exchange by modifying the topology of double-stranded DNA; involved in the recombinational repair of double-strand breaks in DNA during mitosis and meiosis; proposed to be involved in crossover interference	2775	399	5	1	-198	-175	24	ATGCATCAAGAAAATAAAAAATAA
YNL077W	APJ1	Putative chaperone of the HSP40 (DNAJ) family; overexpression interferes with propagation of the [Psi+] prion; the authentic, non-tagged protein is detected in highly purified mitochondria in high-throughput studies	1587	364	3	2	-263	-240	24	ATGACTGGAGCATCGAATCTGTAG
YJL033W	HCA4	Putative nucleolar DEAD box RNA helicase; high-copy number suppression of a U14 snoRNA processing mutant suggests an involvement in 18S rRNA synthesis	2313	277	2	2	-206	-183	24	ATGCTAATTTTGCGTATTACTTAG							YES
YEL041W	YEF1	ATP-NADH kinase; phosophorylates both NAD and NADH; homooctameric structure consisting of 60-kDa subunits; sequence similarity to Utr1p and Pos5p; overexpression complements certain pos5 phenotypes	1488	311	2	2	-59	-36	24	ATGGAAATAGTGCAATCTCAATAA
YIL059C			366	503	8	1	-39	-16	24	ATGAGTGGTTTTCTCAGACCCTGA
YNL146C-A			195	234	2	1	-78	-55	24	ATGTGTATGCGGATACTTTTTTGA
YKL096C-B			150	481	4	1	-456	-433	24	ATGGTATCTACCTATTCAAAATAA
YNR070W			4002	219	4	2	-170	-147	24	ATGGTAGACCTCAAATCAATCTAA
YIL037C	PRM2	Pheromone-regulated protein, predicted to have 4 transmembrane segments and a coiled coil domain; regulated by Ste12p	1971	229	4	3	-112	-89	24	ATGCTATCTTGGCCCTTTATATAA
YNL004W	HRB1	Poly(A+) RNA-binding protein, involved in the export of mRNAs from the nucleus to the cytoplasm; similar to Gbp2p and Npl3p	1290	437	10	2	-140	-117	24	ATGTACAGTTTATTCCAACTTTGA
YNL004W	HRB1	Poly(A+) RNA-binding protein, involved in the export of mRNAs from the nucleus to the cytoplasm; similar to Gbp2p and Npl3p	1290	437	10	3	-64	-41	24	ATGTTATTCATTGTTGTAGAATAA
YBR136W	MEC1	Genome integrity checkpoint protein and PI kinase superfamily member; signal transducer required for cell cycle arrest and transcriptional responses prompted by damaged or unreplicated DNA; monitors and participates in meiotic recombination	7107	256	3	3	-139	-116	24	ATGGAACGCACGCTCCAAAACTAG
YML106W	URA5	One of two orotate phosphoribosyltransferase isozymes (see also URA10) that catalyze the fifth enzymatic step in de novo biosynthesis of pyrimidines, converting orotate into orotidine-5'-phosphate	681	308	1	1	-45	-22	24	ATGAAGGATACACAAAAAAATTAA
YPR109W			885	92	1	2	-26	-3	24	ATGTTTTCAATAAGGCCAATATAA
YNL187W			1074	207	6	2	-92	-69	24	ATGGTTAAAAAGGACTCAAAGTGA
YEL028W			462	591	9	3	-532	-509	24	ATGAGAGTTGGTGGCCAAGAATAA
YMR132C	JLP2	Protein of unknown function, contains sequence that closely resembles a J domain (typified by the E. coli DnaJ protein)	627	484	6	1	-396	-373	24	ATGAATATGCAGACGGTAAACTGA
YGL085W			825	43	1	3	-10	14	24	ATGCACTTATATGAGGGAAGGTGA
YJL103C	GSM1	Putative zinc cluster protein of unknown function; proposed to be involved in the regulation of energy metabolism, based on patterns of expression and sequence analysis	1857	201	2	3	-103	-80	24	ATGAATAGATCATATTTCGAATGA
YER137W-A			306	602	9	1	-405	-382	24	ATGCGTATTCTGATTGATTCATAA
YJR131W	MNS1	Alpha-1,2-mannosidase involved in ER quality control; catalyzes the removal of one mannose residue from Man9GlcNAc to produce a single isomer of Man8GlcNAc in N-linked oligosaccharide biosynthesis; integral to ER membrane	1650	246	3	2	-218	-195	24	ATGAATACTGCTATTTTTAAATAA
YNR075W	COS10	Protein of unknown function, member of the DUP380 subfamily of conserved, often subtelomerically-encoded proteins	1125	528	6	2	-428	-405	24	ATGAGACCGCCGCTTAATTCATAG
YDR476C			675	363	4	3	-340	-317	24	ATGGCGGATTGCATTAGACAATGA						YES
YBR210W	ERV15	Protein involved in export of proteins from the endoplasmic reticulum, has similarity to Erv14p	429	163	1	3	-130	-107	24	ATGATTTTTCAATTACATTGCTAA
YKR073C			321	158	3	3	-112	-89	24	ATGGTAATGATTCACGTGATCTAG
YOL134C			390	561	11	2	-104	-81	24	ATGGGCATGCGTCTCTTGTCTTGA
YDL159W-A			132	335	8	2	-203	-180	24	ATGCGAATGGCGATGCGGTTATGA
YJR154W			1041	444	5	3	-325	-302	24	ATGACTCAAAGAAAAAAAAAATAA
YJR122W	CAF17	Mitochondrial protein that interacts with Ccr4p in the two-hybrid system; 3'-untranslated region contains a putative mRNA localization element common to genes encoding mitochondrial proteins	1494	480	5	1	-201	-178	24	ATGCGATTACGTGTATTACCCTGA
YOR277C			309	358	6	3	-58	-35	24	ATGTTATTCAAAATTTATACATAG
YBR172C	SMY2	Protein of unknown function that interacts with Myo2p; has similarity to S. pombe Mpd2	2223	248	1	1	-222	-199	24	ATGCCTTTTTTTCAGTCGCACTGA
YIL029C			429	105	2	3	-70	-47	24	ATGAACTATTCCCGCTCTTCGTAA
YFL015C			495	818	4	3	-235	-212	24	ATGGTTTTTTTTTCTATATATTAG
YDL133W			1314	135	1	3	-55	-32	24	ATGATATTTTTTTGCATTTTTTGA
YHR052W	CIC1	Essential protein that interacts with proteasome components and has a potential role in proteasome substrate specificity; also copurifies with 66S pre-ribosomal particles	1131	430	3	1	-300	-277	24	ATGGGAAAAATAATAAAACAATAA
YJL100W	LSB6	Phosphatidylinositol 4-kinase that binds Las17p, which is a homolog of human Wiskott-Aldrich Syndrome protein involved in actin patch assembly and actin polymerization	1824	446	5	3	-358	-335	24	ATGTCTGATGTCTGCAAGAAGTAA
YPR013C			954	578	5	2	-380	-357	24	ATGTCCCTAAAGTTTCATAAGTAA
YOL118C			309	345	7	3	-67	-44	24	ATGGTAACACTTGATGGACTATAA
YJL199C	MBB1	Dubious open reading frame, unlikely to encode a protein; not conserved in closely related Saccharomyces species; protein detected in large-scale protein-protein interaction studies	327	357	4	2	-56	-33	24	ATGCAAGCCAAAAAAAAAGGGTAA
YOL014W			375	491	4	3	-307	-284	24	ATGGATACTGAAGAGGTCGCCTGA			YES
YLR140W			327	404	4	1	-78	-55	24	ATGAAGGGGCGAGCTTGGGCCTGA
YER080W	FMP29	Putative protein of unknown function; the authentic, non-tagged protein is detected in highly purified mitochondria in high-throughput studies	1884	288	4	3	-133	-110	24	ATGTATTTTCGGGCCGATTGCTGA
YGR213C	RTA1	Protein involved in 7-aminocholesterol resistance; has seven potential membrane-spanning regions	954	450	5	2	-200	-177	24	ATGAGTTCCGTGGATCTTTGGTGA
YER167W	BCK2	Protein rich in serine and threonine residues involved in protein kinase C signaling pathway, which controls cell integrity; overproduction suppresses pkc1 mutations	2556	338	1	3	-244	-221	24	ATGCCTAGTTATTCAGGATATTAA
YGL256W	ADH4	Alcohol dehydrogenase type IV, dimeric enzyme demonstrated to be zinc-dependent despite sequence similarity to iron-activated alcohol dehydrogenases; transcription is induced in response to zinc deficiency; alcohol dehydrogenase isoenzyme IV	1398	240	4	1	-66	-43	24	ATGAAAAAAAAAAAAAAGAACTAG
YNL249C	MPA43	Putative protein of unknown function; the authentic, non-tagged protein is detected in highly purified mitochondria in high-throughput studies	1629	172	2	2	-32	-9	24	ATGAGAAACCAACGTGTTATATAG
YPL052W	OAZ1	Regulator of ornithine decarboxylase (Spe1p), antizyme that binds to Spe1p to regulate ubiquitin-independent degradation; ribosomal frameshifting during synthesis of Oaz1p and its ubiquitin-mediated degradation are both polyamine-regulated	879	277	2	2	-110	-87	24	ATGACTATATATGTATGTGATTGA
YOL117W	RRI2	Subunit of the COP9 signalosome (CSN) complex that cleaves the ubiquitin-like protein Nedd8 from SCF ubiquitin ligases; plays a role in the mating pheromone response	1938	898	10	1	-699	-676	24	ATGGAGTCGTTTATAATAAATTGA
YOL117W	RRI2	Subunit of the COP9 signalosome (CSN) complex that cleaves the ubiquitin-like protein Nedd8 from SCF ubiquitin ligases; plays a role in the mating pheromone response	1938	898	10	2	-236	-213	24	ATGAGAGTAGTGGCCCATATATGA
YLR041W			321	603	11	1	-516	-493	24	ATGGCGGACCTCCCATGGAATTAA
YOL082W	ATG19	Protein involved in the cytoplasm-to-vacuole targeting pathway and in autophagy, recognizes cargo proteins and delivers them to the preautophagosomal structure for eventual engulfment by the autophagosome and degradation	1248	313	6	2	-182	-159	24	ATGACCCGGAAAAGGGGCGTGTGA
YAL066W			309	594	10	3	-88	-65	24	ATGAATCGGATATACTATTTTTGA
YOR376W-A			156	475	5	1	-453	-430	24	ATGATGATGAATATCGTACTCTAA
YOL142W	RRP40	Protein involved in rRNA processing; component of the exosome 3->5 exonuclease complex	723	206	2	2	-155	-132	24	ATGAAAGCCATCATTGTTTACTAG
YOL027C	MDM38	Mitochondrial inner membrane protein, involved in membrane integration of a subset of mitochondrial proteins; required for K+/H+ exchange; associates with mitochondrial ribosomes; human ortholog Letm1 implicated in Wolf-Hirschhorn syndrome	1722	250	2	3	-100	-77	24	ATGGATCAGTCATTGCCACGGTGA					YES
YHL041W			450	773	14	3	-82	-59	24	ATGATCAAAGAAAGGCAAAAATAG
YJL132W			2253	57	1	2	-26	-3	24	ATGTATTCAGAGGGAATTAAATAA
YPR022C			3402	938	10	2	-254	-231	24	ATGTGCGCTTTCCTTCTCCACTGA
YNL276C			396	295	4	1	-216	-193	24	ATGTGGAAAGCTCTAAAGCACTAG
YDL246C	SOR2	Protein of unknown function, computational analysis of large-scale protein-protein interaction data suggests a possible role in fructose or mannose metabolism	1074	318	5	2	-101	-78	24	ATGTCTTACCGTTCATCTTTATGA
YGL060W	YBP2	Protein with a role in resistance to oxidative stress; has similarity to Ybp1p, which is involved in regulation of the transcription factor Yap1p via oxidation of specific cysteine residues	1926	122	2	2	-32	-12	21	ATGATTTTGTCTCACTTGTAA
YBR208C	DUR1,2	Urea amidolyase, contains both urea carboxylase and allophanate hydrolase activities, degrades urea to CO2 and NH3; expression sensitive to nitrogen catabolite repression and induced by allophanate, an intermediate in allantoin degradation	5508	459	5	3	-247	-227	21	ATGTTTGTATTTAAACACTAG
YNR074C	AIF1	Mitochondrial cell death effector that translocates to the nucleus in response to apoptotic stimuli, homolog of mammalian Apoptosis-Inducing Factor, putative reductase	1137	446	4	3	-193	-173	21	ATGTCCACCCTGCATGATTAG
YFL013C	IES1	Subunit of the INO80 chromatin remodeling complex	2079	422	6	1	-348	-328	21	ATGAACAGAAGGAAAACCTGA
YIL166C			1629	371	4	1	-138	-118	21	ATGACGTATTCCCTGCGCTAG
YCR030C	SYP1	Protein with a potential role in actin cytoskeletal organization; overexpression suppresses a pfy1 (profilin) null mutation	2613	510	5	1	-213	-193	21	ATGGCTTTTCGTAGCCCGTGA
YKR092C	SRP40	Nucleolar, serine-rich protein with a role in preribosome assembly or transport; may function as a chaperone of small nucleolar ribonucleoprotein particles (snoRNPs); immunologically and structurally to rat Nopp140	1221	315	3	1	-264	-244	21	ATGTCTGGATCAAAACGATAA		YES
YOR053W			342	227	4	1	-51	-31	21	ATGCAAATTTATTCTATGTAA
YNL043C			321	126	2	3	-103	-83	21	ATGGTGTCTGTATACAATTAA
YNL268W	LYP1	Lysine permease; one of three amino acid permeases (Alp1p, Can1p, Lyp1p) responsible for uptake of cationic amino acids	1836	350	1	3	-151	-131	21	ATGATCACAATTGTTAGGTGA
YLR299W	ECM38	Gamma-glutamyltranspeptidase, major glutathione-degrading enzyme; expression induced mainly by nitrogen starvation	1983	428	2	2	-374	-354	21	ATGAGATTAGAAAAATCATAA
YAL037C-B			975	106	1	3	-58	-38	21	ATGTCTTTATATAAAATTTAA
YOR020W-A			273	526	5	1	-468	-448	21	ATGAGTGGCATAATAAGATAA
YKL076C	PSY1	Dubious open reading frame, unlikely to encode a protein; not conserved in closely related Saccharomyces species; 69% of ORF overlaps the uncharacterized ORF YKL075C	384	180	2	1	-81	-61	21	ATGAGCAAGATTACGAATTAG
YDL049C	KNH1	Protein with similarity to Kre9p, which is involved in cell wall beta 1,6-glucan synthesis; overproduction suppresses growth defects of a kre9 null mutant	807	187	3	2	-95	-75	21	ATGAAAGTTGCACAGAAGTAA
YDL114W			927	62	1	2	-23	-3	21	ATGGGTAAGAAATATTATTAA
YML007W	YAP1	Basic leucine zipper (bZIP) transcription factor required for oxidative stress tolerance; mediates pleiotropic drug and metal resistance; localized to the nucleus in response to the presence of oxidants	1953	149	1	3	-85	-65	21	ATGAACACGAGCCATTTTTAG
YNL097W-A			156	312	1	2	-125	-105	21	ATGTATATATTCGGTATTTAG
YKL182W	FAS1	Beta subunit of fatty acid synthetase, which catalyzes the synthesis of long-chain saturated fatty acids; contains acetyltransacylase, dehydratase, enoyl reductase, malonyl transacylase, and palmitoyl transacylase activities	6156	404	1	1	-141	-121	21	ATGCTCTTTGAATATTTCTGA
YMR059W	SEN15	Subunit of the tRNA splicing endonuclease, which is composed of Sen2p, Sen15p, Sen34p, and Sen54p	387	174	5	1	-153	-133	21	ATGCTTCTTGGCGGTTTTTGA
YDR082W	STN1	Telomere end-binding and capping protein, plays a key role with Pol12p in linking telomerase action with completion of lagging strand synthesis, and in a regulatory step required for telomere capping	1485	92	1	3	-13	8	21	ATGGGTTGGAGCCATGGATAA
YBR073W	RDH54	DNA-dependent ATPase, stimulates strand exchange by modifying the topology of double-stranded DNA; involved in the recombinational repair of double-strand breaks in DNA during mitosis and meiosis; proposed to be involved in crossover interference	2775	399	5	2	-371	-351	21	ATGACCGTTATTTTTGACTAA
YJL098W	SAP185	Protein that forms a complex with the Sit4p protein phosphatase and is required for its function; member of a family of similar proteins including Sap4p, Sap155p, and Sap190p	3177	127	1	1	-102	-82	21	ATGCTAATTTTAGTTGATTAG					YES		YES
YIL059C			366	503	8	2	-383	-363	21	ATGGTATTTTTTCCAGATTAA
YLR251W	SYM1	Protein required for ethanol metabolism; induced by heat shock and localized to the inner mitochondrial membrane; homologous to mammalian peroxisomal membrane protein Mpv17	594	130	2	2	-95	-75	21	ATGCTATGTTGTCATATTTAG
YNL211C			261	65	1	2	-23	-3	21	ATGTTTATCACATCAGTTTAA
YDR060W	MAK21	Constituent of 66S pre-ribosomal particles, required for large (60S) ribosomal subunit biogenesis; involved in nuclear export of pre-ribosomes; required for maintenance of dsRNA virus; homolog of human CAATT-binding protein	3078	602	10	2	-503	-483	21	ATGAACACAACCCTAGTATAA							YES
YNL004W	HRB1	Poly(A+) RNA-binding protein, involved in the export of mRNAs from the nucleus to the cytoplasm; similar to Gbp2p and Npl3p	1290	437	10	2	-215	-195	21	ATGTTTATCTACTGGCTATGA
YIL085C	KTR7	Putative mannosyltransferase involved in protein glycosylation; member of the KRE2/MNT1 mannosyltransferase family	1554	42	1	2	-11	10	21	ATGCAATTAGCATGGCTATAA							YES
YGR144W	THI4	Thiazole synthase, catalyzes formation of the thiazole moiety of thiamin pyrophosphate; required for thiamine biosynthesis and for mitochondrial genome stability	981	482	7	1	-129	-109	21	ATGAACTACCCAGATATATAA
YPL163C	SVS1	Cell wall and vacuolar protein, required for wild-type resistance to vanadate	783	186	4	1	-123	-103	21	ATGGAGAGGGAGTGTATTTAA
YGR168C			1131	55	1	3	-25	-5	21	ATGAGAGTATACACTTGCTAA
YBR193C	MED8	Subunit of the RNA polymerase II mediator complex; associates with core polymerase subunits to form the RNA polymerase II holoenzyme; essential for transcriptional regulation	672	382	3	3	-259	-239	21	ATGATGGAATGCGAGAACTAA
YJL004C	SYS1	Integral membrane protein of the Golgi required for targeting of the Arf-like GTPase Arl3p to the Golgi; multicopy suppressor of ypt6 null mutation	612	396	3	2	-83	-63	21	ATGTTAAGAGATGATCTTTAG
YLR287C			1068	318	5	3	-112	-92	21	ATGATCTTGACGATGACATGA
YOR051C			1239	459	3	3	-316	-296	21	ATGTTTACAATTCATTTTTAA
YOL105C	WSC3	Partially redundant sensor-transducer of the stress-activated PKC1-MPK1 signaling pathway involved in maintenance of cell wall integrity; involved in the response to heat shock and other stressors; regulates 1,3-beta-glucan synthesis	1671	286	1	2	-50	-30	21	ATGAAATTCATGTCCGTATAG
YER099C	PRS2	5-phospho-ribosyl-1(alpha)-pyrophosphate synthetase, involved in nucleotide, histidine, and tryptophan biosynthesis; one of five related enzymes, which are active as heteromultimeric complexes	957	270	6	2	-233	-213	21	ATGGCGAGTTGGCTAGTTTAG
YDR228C	PCF11	mRNA 3' end processing factor, essential component of cleavage and polyadenylation factor IA (CF IA), involved in pre-mRNA 3' end processing and in transcription termination; binds C-terminal domain of largest subunit of RNA pol II (Rpo21p)	1881	718	10	1	-648	-628	21	ATGAGATGGCCATTAGCATGA
YDR228C	PCF11	mRNA 3' end processing factor, essential component of cleavage and polyadenylation factor IA (CF IA), involved in pre-mRNA 3' end processing and in transcription termination; binds C-terminal domain of largest subunit of RNA pol II (Rpo21p)	1881	718	10	1	-348	-328	21	ATGAAGCTGGGCCCCAAGTGA
YDR228C	PCF11	mRNA 3' end processing factor, essential component of cleavage and polyadenylation factor IA (CF IA), involved in pre-mRNA 3' end processing and in transcription termination; binds C-terminal domain of largest subunit of RNA pol II (Rpo21p)	1881	718	10	3	-643	-623	21	ATGGCCATTAGCATGAGATGA
YBR051W			351	795	9	3	-661	-641	21	ATGATGACTTATGTTGGATAA
YEL022W	GEA2	Guanine nucleotide exchange factor for ADP ribosylation factors (ARFs), involved in vesicular transport between the Golgi and ER, Golgi organization, and actin cytoskeleton organization; similar to but not functionally redundant with Gea1p	4380	607	6	1	-522	-502	21	ATGACGACTCCTGATCGTTAA
YPR164W	MMS1	Protein likely involved in protection against replication-dependent DNA damage; mutants are sensitive to methyl methanesulfonate (MMS); implicated in regulation of Ty1 transposition	4224	402	7	1	-297	-277	21	ATGACTTACAAACTAAATTGA
YPR164W	MMS1	Protein likely involved in protection against replication-dependent DNA damage; mutants are sensitive to methyl methanesulfonate (MMS); implicated in regulation of Ty1 transposition	4224	402	7	3	-217	-197	21	ATGTGCAAAGAAAGAGAATAG
YHR071W	PCL5	Cyclin, interacts with Pho85p cyclin-dependent kinase (Cdk), induced by Gcn4p at level of transcription, specifically required for Gcn4p degradation, may be sensor of cellular protein biosynthetic capacity	690	357	2	3	-172	-152	21	ATGCACTCTTCCGTCTTCTAA	YES
YOL152W	FRE7	Putative ferric reductase with similarity to Fre2p; expression induced by low copper levels	1863	897	13	2	-644	-624	21	ATGGTTTTAGACACAAAATGA
YNL231C	PDR16	Phosphatidylinositol transfer protein (PITP) controlled by the multiple drug resistance regulator Pdr1p, localizes to lipid particles and microsomes, controls levels of various lipids, may regulate lipid synthesis, homologous to Pdr17p	1056	233	2	3	-148	-128	21	ATGTATATATATCAGTTCTAG					YES
YEL036C	ANP1	Subunit of the alpha-1,6 mannosyltransferase complex; type II membrane protein; has a role in retention of glycosyltransferases in the Golgi; involved in osmotic sensitivity and resistance to aminonitrophenyl propanediol	1503	126	1	2	-20	0	21	ATGCAAAGTGTACGTCCATAA
YDR248C			582	58	2	2	-20	0	21	ATGGATGGACAACGCAGTTGA
YPL128C	TBF1	Telobox-containing general regulatory factor; binds to TTAGGG repeats within subtelomeric anti-silencing regions (STARs) and possibly throughout the genome and mediates their insulating capacity by blocking silent chromatin propagation	1689	300	1	1	-159	-139	21	ATGCTTTGCCCTTCCTTGTAA
YGR182C			354	137	1	2	-53	-33	21	ATGTTCAACCCAACCTCATAA
YOR387C			621	597	7	1	-63	-43	21	ATGGAGAGCTACTGCTTCTGA						YES
YMR049C	ERB1	Protein required for maturation of the 25S and 5.8S ribosomal RNAs; constituent of 66S pre-ribosomal particles; homologous to mammalian Bop1	2424	482	4	2	-230	-210	21	ATGTTATTGCTAATTAAGTAG							YES
YLR390W	ECM19	Putative protein of unknown function; the authentic, non-tagged protein is detected in highly purified mitochondria in high-throughput studies	339	214	1	2	-8	13	21	ATGAAGAAATGGATTGGCTGA
YDR299W	BFR2	Essential protein possibly involved in secretion; multicopy suppressor of sensitivity to Brefeldin A	1605	314	6	3	-64	-44	21	ATGCAGCGTACCATACATTGA
YLR242C	ARV1	Protein required for normal intracellular sterol distribution and for sphingolipid metabolism; similar to Nup120p and C. elegans R05H5.5 protein	966	77	1	3	-40	-20	21	ATGAAGCGCATCAAAAAGTAG
YDL159W-A			132	335	8	3	-40	-20	21	ATGTGGATGAAACAAAACTGA
YPL064C	CWC27	Component of a complex containing Cef1p, putatively involved in pre-mRNA splicing; has similarity to S. pombe Cwf27p	906	35	1	2	-5	16	21	ATGCTATGTCCAGTAATATAG
YJR154W			1041	444	5	3	-382	-362	21	ATGAATCAAAGTTTTTTATAG
YHR022C			771	639	9	1	-126	-106	21	ATGTATATAAAGAAACGCTGA	YES
YOR277C			309	358	6	2	-155	-135	21	ATGATTCGTTCTACATTTTAA
YBR284W			2394	370	4	3	-349	-329	21	ATGGCTGCAAATCGAATATAA
YGR238C	KEL2	Protein that functions in a complex with Kel1p to negatively regulate mitotic exit, interacts with Tem1p and Lte1p; localizes to regions of polarized growth; potential Cdc28p substrate	2649	130	2	1	-81	-61	21	ATGCGTACACGTGAATTTTAG
YGR122C-A			129	414	7	1	-321	-301	21	ATGTTGTTCGTTTTGTTATAA
YGR122C-A			129	414	7	3	-289	-269	21	ATGTGTTTTATGAACGTTTAG
YCR018C	SRD1	Protein involved in the processing of pre-rRNA to mature rRNA; contains a C2/C2 zinc finger motif; srd1 mutation suppresses defects caused by the rrp1-1 mutation	666	156	1	2	-98	-78	21	ATGATGTTGTCAATTAAATAG
YIL029C			429	105	2	2	-44	-24	21	ATGCTGTATTACCGCCGTTAG
YHR161C	YAP1801	Protein involved in clathrin cage assembly; binds Pan1p and clathrin; homologous to Yap1802p, member of the AP180 protein family	1914	286	2	3	-190	-170	21	ATGGTATGCACATGGTGTTGA
YCL007C			393	346	3	1	-288	-268	21	ATGGAGAAGATCAAGCTTTGA
YDR263C	DIN7	Mitochondrial nuclease functioning in DNA repair and replication, modulates the stability of the mitochondrial genome, induced by exposure to mutagens, also induced during meiosis at a time nearly coincident with commitment to recombination	1293	139	2	1	-78	-58	21	ATGGAAAGAGATATTGTTTAG
YOL118C			309	345	7	3	-10	11	21	ATGATCTTGAATGTCTTTTAG
YAR030C			342	289	5	2	-119	-99	21	ATGTTATGCGGATCAAAATAG
YMR282C	AEP2	Mitochondrial protein, likely involved in translation of the mitochondrial OLI1 mRNA; exhibits genetic interaction with the OLI1 mRNA 5'-untranslated leader	1743	47	1	3	-7	14	21	ATGATTAATGTGGATAAATAG
YGR171C	MSM1	Mitochondrial methionyl-tRNA synthetase (MetRS), functions as a monomer in mitochondrial protein synthesis; functions similarly to cytoplasmic MetRS although the cytoplasmic form contains a zinc-binding domain not found in Msm1p	1728	195	2	2	-113	-93	21	ATGGTGGTTTCAAACAAATAA
YKR005C			1344	334	7	3	-70	-50	21	ATGCGTGTCCCGTTATTTTGA
YGR252W	GCN5	Histone acetyltransferase, acetylates N-terminal lysines on histones H2B and H3; catalytic subunit of the ADA and SAGA histone acetyltransferase complexes; founding member of the Gcn5p-related N-acetyltransferase superfamily	1320	525	6	2	-449	-429	21	ATGCAGATCCTTCCTCAGTAG
YOR381W-A			168	460	2	3	-106	-86	21	ATGAAAAGCAGGTACTTTTGA
YKL093W	MBR1	Protein involved in mitochondrial functions and stress response; overexpression suppresses growth defects of hap2, hap3, and hap4 mutants	1020	110	1	3	-70	-50	21	ATGTGTTCTGAACTCGAGTAA	YES
YIL100W			354	115	2	3	-4	17	21	ATGTATGTATATATATGTTGA
YLL030C			342	365	6	2	-263	-243	21	ATGGCATTTCGTGGCAGATAA
YPR193C	HPA2	Tetrameric histone acetyltransferase with similarity to Gcn5p, Hat1p, Elp3p, and Hpa3p; acetylates histones H3 and H4 in vitro and exhibits autoacetylation activity	471	604	8	2	-464	-444	21	ATGCGTTGCACTACTGGATAA					YES
YGL081W			963	209	1	2	-158	-138	21	ATGCACTACAGCGGAAATTAA
YLR041W			321	603	11	3	-13	8	21	ATGGTTTTGCATCATGTATGA
YPR030W	CSR2	Nuclear protein with a potential regulatory role in utilization of galactose and nonfermentable carbon sources; overproduction suppresses the lethality at high temperature of a chs5 spa2 double null mutation; potential Cdc28p substrate	3366	75	1	3	-49	-29	21	ATGATGGCTCTCCAAGGGTAA
YAL062W	GDH3	NADP(+)-dependent glutamate dehydrogenase, synthesizes glutamate from ammonia and alpha-ketoglutarate; rate of alpha-ketoglutarate utilization differs from Gdh1p; expression regulated by nitrogen and carbon sources	1374	368	3	2	-311	-291	21	ATGCGGAGAGGGAGCCAATGA
YDR350C	ATP22	Mitochondrial inner membrane protein required for assembly of the F0 sector of mitochondrial F1F0 ATP synthase, which is a large, evolutionarily conserved enzyme complex required for ATP synthesis	1836	44	1	2	-14	7	21	ATGTTCTTATTGGCATGTTAA
YPL006W	NCR1	Vacuolar membrane protein that transits through the biosynthetic vacuolar protein sorting pathway, involved in sphingolipid metabolism; glycoprotein and functional orthologue of human Niemann Pick C1 (NPC1) protein	3513	583	5	1	-414	-394	21	ATGATTCTCTCCTATTATTGA					YES
YNL191W	DUG3	Probable glutamine amidotransferase, forms a complex with Dug1p and Dug2p to degrade glutathione (GSH) and other peptides containing a gamma-glu-X bond in an alternative pathway to GSH degradation by gamma-glutamyl transpeptidase (Ecm38p)	1074	54	1	1	-33	-13	21	ATGTATCCAACTAACTATTGA
YDR145W	TAF12	Subunit (61/68 kDa) of TFIID and SAGA complexes, involved in RNA polymerase II transcription initiation and in chromatin modification, similar to histone H2A	1620	155	2	1	-111	-91	21	ATGAATAATGGGCATATATAG
YDR145W	TAF12	Subunit (61/68 kDa) of TFIID and SAGA complexes, involved in RNA polymerase II transcription initiation and in chromatin modification, similar to histone H2A	1620	155	2	2	-104	-84	21	ATGGGCATATATAGCGCATAG
YOR273C	TPO4	Polyamine transport protein, recognizes spermine, putrescine, and spermidine; localizes to the plasma membrane; member of the major facilitator superfamily	1980	607	8	1	-276	-256	21	ATGAAGGAAACACTGAAATGA					YES
YPR002C-A			198	383	7	2	-53	-33	21	ATGATATTGAGAAATGGGTGA
YER019W	ISC1	Inositol phosphosphingolipid phospholipase C, hydrolyzes inositolphosphosphingolipids, activated by phosphatidylserine, cardiolipin, and phosphatidylglycerol, mediates Na+ and Li+ halotolerance, contains a P loop-like domain	1434	352	4	3	-328	-308	21	ATGTTGGTGTTGGTTATGTAA
YHL002W	HSE1	Subunit of the endosomal Vps27p-Hse1p complex required for sorting of ubiquitinated membrane proteins into intralumenal vesicles prior to vacuolar degradation, as well as for recycling of Golgi proteins and formation of lumenal membranes	1359	358	6	3	-85	-65	21	ATGAAACGCAATGGATTCTAA
YPR022C			3402	938	10	3	-574	-554	21	ATGATGCACCTCGAACTCTAG
YOR029W			336	884	13	1	-726	-706	21	ATGAAGCTGCCGGTTGGCTAG
YNL276C			396	295	4	2	-71	-51	21	ATGCTGTTTGTCTATATATAA
YGR266W			2106	524	7	1	-288	-271	18	ATGCCTGAGACGTTTTAA
YOR274W	MOD5	Delta 2-isopentenyl pyrophosphate:tRNA isopentenyl transferase, required for biosynthesis of the modified base isopentenyladenosine in mitochondrial and cytoplasmic tRNAs; gene is nuclear and encodes two isozymic forms	1287	231	2	2	-197	-180	18	ATGGCAACGTCGATCTAA
YGR034W	RPL26B	Protein component of the large (60S) ribosomal subunit, nearly identical to Rpl26Ap and has similarity to E. coli L24 and rat L26 ribosomal proteins; binds to 5.8S rRNA	384	138	4	3	-25	-8	18	ATGCAAGAGAACAATTAA
YHR173C			339	497	4	1	-282	-265	18	ATGGAACAATGGATCTGA
YGL079W			657	392	6	1	-27	-10	18	ATGGTTACCAACACTTAG
YGL079W			657	392	6	3	-217	-200	18	ATGACATATTCTAAATAA
YPR091C			2313	339	3	1	-243	-226	18	ATGACTCTGAAAAACTAG
YGR019W	UGA1	Gamma-aminobutyrate (GABA) transaminase (4-aminobutyrate aminotransferase) involved in the 4-aminobutyrate and glutamate degradation pathways; required for normal oxidative stress tolerance and nitrogen utilization	1416	308	3	1	-243	-226	18	ATGATTTGTCTCCAGTAG								YES
YOR186W			435	705	6	1	-615	-598	18	ATGTGTATCAACCTATAA
YHL026C			948	147	2	1	-39	-22	18	ATGCATCAACACCCTTGA
YDR253C	MET32	Zinc-finger DNA-binding protein, involved in transcriptional regulation of the methionine biosynthetic genes, similar to Met31p	576	224	4	1	-105	-88	18	ATGCATCTGGATAATTGA
YDR253C	MET32	Zinc-finger DNA-binding protein, involved in transcriptional regulation of the methionine biosynthetic genes, similar to Met31p	576	224	4	3	-70	-53	18	ATGCCAAGAATTTGTTAA
YOR348C	PUT4	Proline permease, required for high-affinity transport of proline; also transports the toxic proline analog azetidine-2-carboxylate (AzC); PUT4 transcription is repressed in ammonia-grown cells	1884	234	4	2	-11	7	18	ATGAATAAATCATGGTAA	YES							YES
YPL096C-A	ERI1	Endoplasmic reticulum membrane protein that binds to and inhibits GTP-bound Ras2p at the ER; component of the GPI-GnT complex which catalyzes the first step in GPI-anchor biosynthesis; probable homolog of mammalian PIG-Y protein	207	46	1	3	-22	-5	18	ATGATTGAGAATTTATAA
YER036C	ARB1	ATPase of the ATP-binding cassette (ABC) family involved in 40S and 60S ribosome biogenesis, has similarity to Gcn20p; shuttles from nucleus to cytoplasm, physically interacts with Tif6p, Lsg1p	1833	232	2	2	-104	-87	18	ATGTTAGTGCCCGTGTAG
YML089C			369	177	3	2	-146	-129	18	ATGCCATGGAAAATTTAA
YFR028C	CDC14	Protein phosphatase required for mitotic exit; located in the nucleolus until liberated by the FEAR and Mitotic Exit Network in anaphase, enabling it to act on key substrates to effect a decrease in CDK/B-cyclin activity and mitotic exit	1656	375	4	2	-272	-255	18	ATGAGCCTGATAACGTGA
YER138W-A			105	157	2	3	-22	-5	18	ATGAATATTAACATATAA
YDR047W	HEM12	Uroporphyrinogen decarboxylase, catalyzes the fifth step in the heme biosynthetic pathway; localizes to both the cytoplasm and nucleus; activity inhibited by Cu2+, Zn2+, Fe2+, Fe3+ and sulfhydryl-specific reagents	1089	344	4	1	-213	-196	18	ATGAGGCAAGAGTTTTAA
YGR194C	XKS1	Xylulokinase, converts D-xylulose and ATP to xylulose 5-phosphate and ADP; rate limiting step in fermentation of xylulose; required for xylose fermentation by recombinant S. cerevisiae strains	1803	411	3	2	-17	0	18	ATGAGATTAGTACTTTAA
YMR265C			1386	440	4	3	-61	-44	18	ATGGAAGAAAAAAAATGA
YBR204C			1128	872	12	1	-474	-457	18	ATGGATTACTCCTTGTGA
YOL130W	ALR1	Plasma membrane Mg(2+) transporter, expression and turnover are regulated by Mg(2+) concentration; overexpression confers increased tolerance to Al(3+) and Ga(3+) ions	2580	232	1	1	-102	-85	18	ATGGAAGTATACTGTTAG
YNL125C	ESBP6	Protein with similarity to monocarboxylate permeases, appears not to be involved in transport of monocarboxylates such as lactate, pyruvate or acetate across the plasma membrane	2022	206	1	3	-136	-119	18	ATGTGCGAGTCAGAATAG
YHR032W-A			180	255	4	1	-123	-106	18	ATGGTTGGGTATAACTAG
YIL059C			366	503	8	3	-352	-335	18	ATGTTGTTACTTCGATAA
YDR524C	AGE1	ADP-ribosylation factor (ARF) GTPase activating protein (GAP) effector, involved in the secretory and endocytic pathways; contains C2C2H2 cysteine/histidine motif	1449	545	8	1	-414	-397	18	ATGTTCGTTCACTTGTAA
YGR144W	THI4	Thiazole synthase, catalyzes formation of the thiazole moiety of thiamin pyrophosphate; required for thiamine biosynthesis and for mitochondrial genome stability	981	482	7	3	-157	-140	18	ATGAAATTGATTTTTTGA
YNL187W			1074	207	6	2	-113	-96	18	ATGGAAAAGAGAAGATAA
YOR061W	CKA2	Alpha' catalytic subunit of casein kinase 2, a Ser/Thr protein kinase with roles in cell growth and proliferation; the holoenzyme also contains CKA1, CKB1 and CKB2, the many substrates include transcription factors and all RNA polymerases	1020	131	1	1	-102	-85	18	ATGATTGCTAAAAAATAA
YMR046W-A			129	533	7	3	-178	-161	18	ATGTCTAACGGATCTTGA
YGR196C	FYV8	Protein of unknown function, required for survival upon exposure to K1 killer toxin	2454	303	3	3	-142	-125	18	ATGCCAAGAATTCTGTAA
YHR078W			1659	323	4	3	-277	-260	18	ATGATGGTGCATAATTAA
YDR228C	PCF11	mRNA 3' end processing factor, essential component of cleavage and polyadenylation factor IA (CF IA), involved in pre-mRNA 3' end processing and in transcription termination; binds C-terminal domain of largest subunit of RNA pol II (Rpo21p)	1881	718	10	3	-427	-410	18	ATGTACTTTTATACATAG
YMR204C	INP1	Peripheral membrane protein of peroxisomes involved in peroxisomal inheritance	1263	456	6	2	-113	-96	18	ATGAACTATGAACTTTAA
YEL022W	GEA2	Guanine nucleotide exchange factor for ADP ribosylation factors (ARFs), involved in vesicular transport between the Golgi and ER, Golgi organization, and actin cytoskeleton organization; similar to but not functionally redundant with Gea1p	4380	607	6	2	-500	-483	18	ATGGAAGACAAACACTAG
YBR213W	MET8	Bifunctional dehydrogenase and ferrochelatase, involved in the biosynthesis of siroheme, a prosthetic group used by sulfite reductase; required for sulfate assimilation and methionine biosynthesis	825	68	1	2	-41	-24	18	ATGAAGTGTGCAAAATAA						YES
YER137W-A			306	602	9	2	-296	-279	18	ATGGAAGAATGCTACTGA
YER137W-A			306	602	9	3	-259	-242	18	ATGTACTTACAATCTTAG
YIL120W	QDR1	Multidrug transporter of the major facilitator superfamily, required for resistance to quinidine, ketoconazole, fluconazole, and barba	1692	410	3	3	-25	-8	18	ATGAAGAGACTTCTATAA	YES		YES
YER006C-A			318	183	4	3	-118	-101	18	ATGCTTCGTAAAACGTAA
YLR097C	HRT3	Putative SCF-ubiquitin ligase F-box protein, based on both genetic and physical interactions and sequence similarity; identified in association with Cdc53p, Skp1p and Ubi4 in large and small-scale studies	1035	81	1	3	-31	-14	18	ATGTGTTCCATAAGCTAA
YER132C	PMD1	Protein with an N-terminal kelch-like domain, putative negative regulator of early meiotic gene expression; required, with Mds3p, for growth under alkaline conditions	5262	274	1	3	-106	-89	18	ATGCTCATCGTTGCCTGA
YLR115W	CFT2	Subunit of the mRNA cleavage and polyadenlylation factor (CPF); required for pre-mRNA cleavage, polyadenylation and poly(A) site recognition, 43% similarity with the mammalian CPSF-100 protein.	2580	397	7	1	-33	-16	18	ATGAAGAACATACATTGA
YLR375W	STP3	Zinc-finger protein of unknown function, possibly involved in pre-tRNA splicing and in uptake of branched-chain amino acids	1032	37	1	2	-14	4	18	ATGTGCAGCGAGCGATGA
YJL168C	SET2	Histone methyltransferase with a role in transcriptional elongation, methylates a lysine residue of histone H3; associates with the C-terminal domain of Rpo21p; histone methylation activity is regulated by phosphorylation status of Rpo21p	2202	351	1	2	-311	-294	18	ATGTGTAGAGGACGGTGA
YPR013C			954	578	5	2	-179	-162	18	ATGCCTGTCAGGGTTTGA
YPL057C	SUR1	Probable catalytic subunit of a mannosylinositol phosphorylceramide (MIPC) synthase, forms a complex with probable regulatory subunit Csg2p; function in sphingolipid biosynthesis is overlapping with that of Csh1p	1149	173	1	1	-144	-127	18	ATGTTTTGTTTTCTTTAA
YEL025C			3567	763	11	1	-534	-517	18	ATGGTTACCTTGTCTTAG
YGL013C	PDR1	Zinc cluster protein that is a master regulator involved in recruiting other zinc cluster proteins to pleiotropic drug response elements (PDREs) to fine tune the regulation of multidrug resistance genes	3207	162	1	1	-135	-118	18	ATGATAGCAGGACCATAG
YJR082C	EAF6	Subunit of the NuA4 acetyltransferase complex that acetylates histone H4 and NuA3 acetyltransferase complex that acetylates histone H3	342	140	1	2	-119	-102	18	ATGATTAAAGGTGTGTAA
YML104C	MDM1	Intermediate filament protein, required for nuclear and mitochondrial transmission to daughter buds; contains a Phox homology (PX) domain and specifically binds phosphatidylinositol 3-phosphate (PtdIns-3-P)	3384	38	1	3	-10	8	18	ATGATATCGTATGCCTAA
YKR005C			1344	334	7	3	-25	-8	18	ATGCGTTACTGTGAATAA
YOR071C	THI71	Transporter of thiamine or related compound; shares sequence similarity to Thi7p; proposed to be involved in 5-fluorocytosine sensitivity	1797	436	3	3	-292	-275	18	ATGCAGCTAGCTTTTTAG
YOR371C	GPB1	Proposed beta subunit of the heterotrimeric G protein; interacts with the receptor Grp1p, affects signaling by altering the level of phosphorylation of PKS substrates; regulates pseudohyphal growth through cAMP levels; homolog of Gpb2p	2694	466	6	2	-161	-144	18	ATGGTGCCCATCACATAA
YER080W	FMP29	Putative protein of unknown function; the authentic, non-tagged protein is detected in highly purified mitochondria in high-throughput studies	1884	288	4	3	-202	-185	18	ATGTATAACTTTTACTAG
YGR213C	RTA1	Protein involved in 7-aminocholesterol resistance; has seven potential membrane-spanning regions	954	450	5	2	-251	-234	18	ATGCGGTATTCACAATGA
YDL115C	IWR1	Protein of unknown function, deletion causes hypersensitivity to the K1 killer toxin	723	425	5	2	-251	-234	18	ATGAGGGGAAAAGAGTGA
YMR044W	IOC4	Member of a complex (Isw1b) with Isw1p and Ioc2p that exhibits nucleosome-stimulated ATPase activity and acts within coding regions to coordinate transcription elongation with termination and processing, contains a PWWP motif	1428	374	3	2	-332	-315	18	ATGAGAAACCACACATAA
YOR073W	SGO1	Component of the spindle checkpoint, involved in sensing lack of tension on mitotic chromosomes; protects centromeric Rec8p at meiosis I; required for accurate chromosomal segregation at meiosis II and for mitotic chromosome stability	1773	71	1	1	-36	-19	18	ATGTTTAATTGGGTATAG
YGR066C			879	85	1	2	-32	-15	18	ATGAGACTTTTCATTTAA
YLR041W			321	603	11	2	-128	-111	18	ATGTTTGGAATTGAGTGA
YLR041W			321	603	11	3	-412	-395	18	ATGGGCACCATTCTGTGA
YOR321W	PMT3	Protein O-mannosyltransferase, transfers mannose residues from dolichyl phosphate-D-mannose to protein serine/threonine residues; acts in a complex with Pmt5p, can instead interact with Pmt1p in some conditions; target for new antifungals	2262	573	5	3	-511	-494	18	ATGTTACTAAAAAAGTAA
YDL194W	SNF3	Plasma membrane glucose sensor that regulates glucose transport; has 12 predicted transmembrane segments; long cytoplasmic C-terminal tail is required for low glucose induction of hexose transporter genes HXT2 and HXT4	2655	208	1	3	-34	-17	18	ATGCCTTTGTTGGCATAG
YIR020C			303	757	8	1	-492	-475	18	ATGTTCTCACAGCTGTAA
YJR107W			987	160	2	2	-125	-108	18	ATGAATTATTTTGATTGA
YBR099C			384	187	3	3	-88	-71	18	ATGAAAGGTTTTCTTTAG							YES
YPL006W	NCR1	Vacuolar membrane protein that transits through the biosynthetic vacuolar protein sorting pathway, involved in sphingolipid metabolism; glycoprotein and functional orthologue of human Niemann Pick C1 (NPC1) protein	3513	583	5	2	-491	-474	18	ATGTCACAACAGATGTAA					YES
YHL002W	HSE1	Subunit of the endosomal Vps27p-Hse1p complex required for sorting of ubiquitinated membrane proteins into intralumenal vesicles prior to vacuolar degradation, as well as for recycling of Golgi proteins and formation of lumenal membranes	1359	358	6	1	-75	-58	18	ATGGATTCTAACTGTTAA
YHL002W	HSE1	Subunit of the endosomal Vps27p-Hse1p complex required for sorting of ubiquitinated membrane proteins into intralumenal vesicles prior to vacuolar degradation, as well as for recycling of Golgi proteins and formation of lumenal membranes	1359	358	6	2	-35	-18	18	ATGCGTAAATCTATCTAA
YHL041W			450	773	14	2	-224	-207	18	ATGCGCGCAGTTTTCTAA
YHL041W			450	773	14	3	-175	-158	18	ATGCAGCTAGGCACATAG
YOR029W			336	884	13	2	-56	-39	18	ATGCGTGAGAAAAAATAA
YHR180W-A			183	297	5	1	-24	-10	15	ATGTGTGTTTTATGA
YLR443W	ECM7	Non-essential protein of unknown function	1347	133	1	1	-15	-1	15	ATGGATCGAAAATAA
YGR266W			2106	524	7	1	-447	-433	15	ATGTTAATCTTTTGA
YGR266W			2106	524	7	3	-295	-281	15	ATGTTTTATGCCTGA
YFL012W			447	92	2	1	-66	-52	15	ATGTCAAAATACTAA
YPR026W	ATH1	Acid trehalase required for utilization of extracellular trehalose	3636	614	1	3	-64	-50	15	ATGAGAGCCTGCTAG
YPR077C			372	358	6	1	-186	-172	15	ATGACGATACATTAG
YPR091C			2313	339	3	1	-273	-259	15	ATGACTACAAAATAA
YOR186W			435	705	6	2	-371	-357	15	ATGTCGTGGCAATAG
YNL093W	YPT53	GTPase, similar to Ypt51p and Ypt52p and to mammalian rab5; required for vacuolar protein sorting and endocytosis	663	130	1	2	-74	-60	15	ATGCACGTATATTGA
YIL166C			1629	371	4	3	-322	-308	15	ATGTGGCATATATAA
YLR360W	VPS38	Part of a Vps34p phosphatidylinositol 3-kinase complex that functions in carboxypeptidase Y (CPY) sorting; binds Vps30p and Vps34p to promote production of phosphatidylinositol 3-phosphate (PtdIns3P) which stimulates kinase activity	1320	263	3	1	-168	-154	15	ATGTTTATACTTTAG
YOR053W			342	227	4	2	-188	-174	15	ATGAACATCCGATAG
YOR020W-A			273	526	5	2	-194	-180	15	ATGAAGAGATCATAG
YER036C	ARB1	ATPase of the ATP-binding cassette (ABC) family involved in 40S and 60S ribosome biogenesis, has similarity to Gcn20p; shuttles from nucleus to cytoplasm, physically interacts with Tif6p, Lsg1p	1833	232	2	3	-178	-164	15	ATGGCTTTTCCTTGA
YFL055W	AGP3	Low-affinity amino acid permease, may act to supply the cell with amino acids as nitrogen source in nitrogen-poor conditions; transcription is induced under conditions of sulfur limitation	1677	306	3	3	-145	-131	15	ATGTTTCCGGAGTAA
YDR524W-C			90	251	3	3	-214	-200	15	ATGACATTCCTTTAA
YPR201W	ARR3	Arsenite transporter of the plasma membrane, required for resistance to arsenic compounds; transcription is activated by Arr1p in the presence of arsenite	1215	751	10	1	-57	-43	15	ATGCTCTCGTTGTAA
YPR201W	ARR3	Arsenite transporter of the plasma membrane, required for resistance to arsenic compounds; transcription is activated by Arr1p in the presence of arsenite	1215	751	10	3	-670	-656	15	ATGCTGGAACAATAA
YBR073W	RDH54	DNA-dependent ATPase, stimulates strand exchange by modifying the topology of double-stranded DNA; involved in the recombinational repair of double-strand breaks in DNA during mitosis and meiosis; proposed to be involved in crossover interference	2775	399	5	1	-276	-262	15	ATGGATGTGGCTTGA
YDR449C	UTP6	Nucleolar protein, component of the small subunit (SSU) processome containing the U3 snoRNA that is involved in processing of pre-18S rRNA	1323	488	6	1	-411	-397	15	ATGTATGCTATTTAA			YES
YIR039C	YPS6	Putative GPI-anchored aspartic protease	1614	152	1	2	-122	-108	15	ATGATCTTGGAATAG
YEL041W	YEF1	ATP-NADH kinase; phosophorylates both NAD and NADH; homooctameric structure consisting of 60-kDa subunits; sequence similarity to Utr1p and Pos5p; overexpression complements certain pos5 phenotypes	1488	311	2	2	-269	-255	15	ATGGCTTTGTTTTAG
YPL197C			414	609	7	3	-406	-392	15	ATGGGAATCTTTTAA
YDR524C	AGE1	ADP-ribosylation factor (ARF) GTPase activating protein (GAP) effector, involved in the secretory and endocytic pathways; contains C2C2H2 cysteine/histidine motif	1449	545	8	2	-14	0	15	ATGTTCCATCAATAA
YNR070W			4002	219	4	2	-77	-63	15	ATGCGTCAGCTATAA
YPL144W	POC4	Putative protein of unknown function; green fluorescent protein (GFP)-fusion protein localizes to the cytoplasm; null mutant is viable, exhibits shortened telomeres	447	153	3	1	-72	-58	15	ATGTTTTACAAATGA
YPL144W	POC4	Putative protein of unknown function; green fluorescent protein (GFP)-fusion protein localizes to the cytoplasm; null mutant is viable, exhibits shortened telomeres	447	153	3	3	-112	-98	15	ATGAAAGTACATTAA
YCR015C			954	370	2	1	-171	-157	15	ATGTATTACTACTGA
YBR136W	MEC1	Genome integrity checkpoint protein and PI kinase superfamily member; signal transducer required for cell cycle arrest and transcriptional responses prompted by damaged or unreplicated DNA; monitors and participates in meiotic recombination	7107	256	3	3	-64	-50	15	ATGAAGACAAAGTGA
YMR206W			942	147	1	1	-54	-40	15	ATGCATATTGTCTGA
YOR343C			327	189	4	1	-156	-142	15	ATGCCCATCTTGTGA
YPR173C	VPS4	AAA-type ATPase required for efficient late endosome to vacuole transport; catalyzes the release of an endosomal membrane-associated class E VPS protein complex; regulates cellular sterol metabolism; cytoplasmic and endosomal localization	1314	32	1	2	-11	4	15	ATGGGGTACAAATGA
YFR030W	MET10	Subunit alpha of assimilatory sulfite reductase, which is responsible for the conversion of sulfite into sulfide	3108	119	1	3	-61	-47	15	ATGGGGTGCACATAG
YNL187W			1074	207	6	1	-186	-172	15	ATGATGAAAGAATGA
YEL028W			462	591	9	3	-133	-119	15	ATGCATAGATTTTAG
YKL098W			1074	40	1	2	-17	-3	15	ATGTGGCAAAAATAG
YMR046W-A			129	533	7	3	-109	-95	15	ATGGGGGAATGTTGA
YLR287C			1068	318	5	1	-165	-151	15	ATGGGCGCTTCATAA
YEL073C			324	95	2	3	-55	-41	15	ATGGTGCTTCTGTAA
YHR078W			1659	323	4	3	-127	-113	15	ATGACCGAGTCCTGA
YDL069C	CBS1	Mitochondrial translational activator of the COB mRNA; membrane protein that interacts with translating ribosomes, acts on the COB mRNA 5'-untranslated leader	690	129	1	1	-51	-37	15	ATGGTTTCTTTATAG
YER099C	PRS2	5-phospho-ribosyl-1(alpha)-pyrophosphate synthetase, involved in nucleotide, histidine, and tryptophan biosynthesis; one of five related enzymes, which are active as heteromultimeric complexes	957	270	6	2	-107	-93	15	ATGAAAAAATTTTGA
YOL128C	YGK3	Protein kinase related to mammalian glycogen synthase kinases of the GSK-3 family; GSK-3 homologs (Mck1p, Rim11p, Mrk1p, Ygk3p) are involved in control of Msn2p-dependent transcription of stress responsive genes and in protein degradation	1128	323	2	2	-299	-285	15	ATGTTTACCGGATAG
YJL164C	TPK1	cAMP-dependent protein kinase catalytic subunit; promotes vegetative growth in response to nutrients via the Ras-cAMP signaling pathway; inhibited by regulatory subunit Bcy1p in the absence of cAMP; partially redundant with Tpk2p and Tpk3p	1194	220	1	1	-42	-28	15	ATGAATTATAGCTGA
YEL022W	GEA2	Guanine nucleotide exchange factor for ADP ribosylation factors (ARFs), involved in vesicular transport between the Golgi and ER, Golgi organization, and actin cytoskeleton organization; similar to but not functionally redundant with Gea1p	4380	607	6	3	-550	-536	15	ATGAATCTTTTCTAG
YIR018C-A			138	823	8	2	-614	-600	15	ATGGAGGTCTGTTAA
YIR018C-A			138	823	8	2	-158	-144	15	ATGGTATCATGTTAA
YER137W-A			306	602	9	1	-534	-520	15	ATGAGTTACCAATAA
YGR294W	PAU12	Hypothetical protein	363	212	3	1	-153	-139	15	ATGGGTGCCAGATGA
YOR387C			621	597	7	3	-562	-548	15	ATGTTTGCGCTTTGA						YES
YGL006W	PMC1	Vacuolar Ca2+ ATPase involved in depleting cytosol of Ca2+ ions; prevents growth inhibition by activation of calcineurin in the presence of elevated concentrations of calcium; similar to mammalian PMCA1a	3522	279	1	2	-143	-129	15	ATGCGCCTCCAGTAA					YES
YER006C-A			318	183	4	3	-58	-44	15	ATGATCCTGAATTAG
YNL186W	UBP10	Ubiquitin-specific protease that deubiquitinates ubiquitin-protein moieties; may regulate silencing by acting on Sir4p; involved in posttranscriptionally regulating Gap1p and possibly other transporters; primarily located in the nucleus	2379	153	1	3	-127	-113	15	ATGCATAGTGTCTGA							YES
YMR119W	ASI1	Putative integral membrane E3 ubiquitin ligase; acts with Asi2p and Asi3p to ensure the fidelity of SPS-sensor signalling by maintaining the dormant repressed state of gene expression in the absence of inducing signals	1875	156	1	2	-11	4	15	ATGCTAAGAATATGA
YOL134C			390	561	11	3	-286	-272	15	ATGCTATGTATATAA
YLR115W	CFT2	Subunit of the mRNA cleavage and polyadenlylation factor (CPF); required for pre-mRNA cleavage, polyadenylation and poly(A) site recognition, 43% similarity with the mammalian CPSF-100 protein.	2580	397	7	2	-245	-231	15	ATGATTCACCTATGA
YBR300C			498	278	2	2	-248	-234	15	ATGGGACACCGGTGA
YPL192C	PRM3	Pheromone-regulated protein required for karyogamy; localizes to the inner membrane of the nuclear envelope	402	223	1	2	-128	-114	15	ATGGAACCAAAGTAG
YPR013C			954	578	5	2	-119	-105	15	ATGGCTTCACAATAA
YFR027W	ECO1	Acetyltransferase required for the establishment of sister chromatid cohesion during DNA replication, but not for its maintenance during G2 and M phases; also required for postreplicative double-strand break repair; interacts with Chl1p	846	75	1	1	-45	-31	15	ATGTTTACATATTAG
YOL155W-A			135	192	4	3	-166	-152	15	ATGCTGATGCAATAG
YEL025C			3567	763	11	1	-396	-382	15	ATGAGACAGGGATAG
YIR029W	DAL2	Allantoicase, converts allantoate to urea and ureidoglycolate in the second step of allantoin degradation; expression sensitive to nitrogen catabolite repression and induced by allophanate, an intermediate in allantoin degradation	1032	84	2	1	-63	-49	15	ATGGGGAAATTATGA
YPR138C	MEP3	Ammonium permease of high capacity and low affinity; belongs to a ubiquitous family of cytoplasmic membrane proteins that transport only ammonium (NH4+); expression is under the nitrogen catabolite repression regulation ammonia permease	1470	224	1	3	-106	-92	15	ATGCAGGCTAGTTAA			YES		YES
YGR252W	GCN5	Histone acetyltransferase, acetylates N-terminal lysines on histones H2B and H3; catalytic subunit of the ADA and SAGA histone acetyltransferase complexes; founding member of the Gcn5p-related N-acetyltransferase superfamily	1320	525	6	1	-321	-307	15	ATGGAAAAGAATTAA
YPL034W			498	334	7	3	-91	-77	15	ATGGCTATTTATTGA
YPR014C			330	656	5	3	-163	-149	15	ATGAATACCTATTGA
YDR128W			3447	187	1	2	-92	-78	15	ATGCAAATCAGCTGA
YPR193C	HPA2	Tetrameric histone acetyltransferase with similarity to Gcn5p, Hat1p, Elp3p, and Hpa3p; acetylates histones H3 and H4 in vitro and exhibits autoacetylation activity	471	604	8	1	-396	-382	15	ATGATTCAGGGTTAA					YES
YPL108W			507	57	1	2	-32	-18	15	ATGAATAACAGCTAA
YLR041W			321	603	11	2	-146	-132	15	ATGGAAAGGCCGTAA
YOL082W	ATG19	Protein involved in the cytoplasm-to-vacuole targeting pathway and in autophagy, recognizes cargo proteins and delivers them to the preautophagosomal structure for eventual engulfment by the autophagosome and degradation	1248	313	6	1	-291	-277	15	ATGCTTCCTTTATAG
YEL061C	CIN8	Kinesin motor protein involved in mitotic spindle assembly and chromosome segregation	3003	320	2	3	-109	-95	15	ATGGCCAGAAAGTAA
YPR002C-A			198	383	7	3	-40	-26	15	ATGGGTGAATGTTGA
YHR210C			1026	81	1	3	-46	-32	15	ATGTTACTGCAATAA
YGR280C	PXR1	Essential protein involved in rRNA and snoRNA maturation; competes with TLC1 RNA for binding to Est2p, suggesting a role in regulation of telomerase; human homolog inhibits telomerase; contains a G-patch RNA interacting domain	816	215	2	3	-55	-41	15	ATGAGTACTCAATAG							YES
YOR029W			336	884	13	3	-76	-62	15	ATGAATTATTTGTAA
YEL009C	GCN4	Transcriptional activator of amino acid biosynthetic genes in response to amino acid starvation; expression is tightly regulated at both the transcriptional and translational levels	846	598	4	2	-176	-165	12	ATGTACCCGTAG
YEL009C	GCN4	Transcriptional activator of amino acid biosynthetic genes in response to amino acid starvation; expression is tightly regulated at both the transcriptional and translational levels	846	598	4	3	-361	-350	12	ATGGCTTGCTAA
YEL009C	GCN4	Transcriptional activator of amino acid biosynthetic genes in response to amino acid starvation; expression is tightly regulated at both the transcriptional and translational levels	846	598	4	3	-151	-140	12	ATGTTTCCGTAA
YJL221C	FSP2	Protein of unknown function, expression is induced during nitrogen limitation	1770	448	5	2	-425	-414	12	ATGGTTATGTAA
YDR313C	PIB1	RING-type ubiquitin ligase of the endosomal and vacuolar membranes, binds phosphatidylinositol(3)-phosphate; contains a FYVE finger domain	861	42	1	2	-17	-6	12	ATGAAGAACTAA
YGR034W	RPL26B	Protein component of the large (60S) ribosomal subunit, nearly identical to Rpl26Ap and has similarity to E. coli L24 and rat L26 ribosomal proteins; binds to 5.8S rRNA	384	138	4	2	-38	-27	12	ATGTTAACATAA
YNR074C	AIF1	Mitochondrial cell death effector that translocates to the nucleus in response to apoptotic stimuli, homolog of mammalian Apoptosis-Inducing Factor, putative reductase	1137	446	4	2	-260	-249	12	ATGACTGAGTGA
YLR189C	ATG26	UDP-glucose:sterol glucosyltransferase, conserved enzyme involved in synthesis of sterol glucoside membrane lipids, involved in autophagy	3597	55	1	1	-33	-22	12	ATGCTTTGGTGA
YPR077C			372	358	6	1	-243	-232	12	ATGATTTTATGA
YLR139C	SLS1	Mitochondrial membrane protein required for assembly of respiratory-chain enzyme complexes III and IV; coordinates expression of mitochondrially-encoded genes; may facilitate delivery of mRNA to membrane-bound translation machinery	1932	417	4	1	-78	-67	12	ATGTATCTTTAA
YLR453C	RIF2	Protein that binds to the Rap1p C-terminus and acts synergistically with Rif1p to help control telomere length and establish telomeric silencing; deletion results in telomere elongation	1188	594	8	2	-509	-498	12	ATGCCAGAATAG
YLR453C	RIF2	Protein that binds to the Rap1p C-terminus and acts synergistically with Rif1p to help control telomere length and establish telomeric silencing; deletion results in telomere elongation	1188	594	8	2	-485	-474	12	ATGATAAAATAG
YPR114W			948	266	1	3	-235	-224	12	ATGCTCAAATAA
YCR030C	SYP1	Protein with a potential role in actin cytoskeletal organization; overexpression suppresses a pfy1 (profilin) null mutation	2613	510	5	3	-175	-164	12	ATGTGTAGCTAA
YPL036W	PMA2	Plasma membrane H+-ATPase, isoform of Pma1p, involved in pumping protons out of the cell; regulator of cytoplasmic pH and plasma membrane potential	2844	556	5	2	-485	-474	12	ATGATAAAATAG
YDL035C	GPR1	Plasma membrane G protein coupled receptor (GPCR) that interacts with the heterotrimeric G protein alpha subunit, Gpa2p, and with Plc1p; sensor that integrates nutritional signals with the modulation of cell fate via PKA and cAMP synthesis	2886	454	1	1	-429	-418	12	ATGTCTCAATAA
YBR167C	POP7	Subunit of both RNase MRP, which cleaves pre-rRNA, and nuclear RNase P, which cleaves tRNA precursors to generate mature 5' ends	423	250	3	1	-192	-181	12	ATGGTTGAATAA
YBR281C	DUG2	Probable di- and tri-peptidase; forms a complex with Dug1p and Dug3p to degrade glutathione (GSH) and other peptides containing a gamma-glu-X bond in an alternative pathway to GSH degradation by gamma-glutamyl transpeptidase (Ecm38p)	2637	414	4	3	-298	-287	12	ATGATCCTCTGA
YFR028C	CDC14	Protein phosphatase required for mitotic exit; located in the nucleolus until liberated by the FEAR and Mitotic Exit Network in anaphase, enabling it to act on key substrates to effect a decrease in CDK/B-cyclin activity and mitotic exit	1656	375	4	3	-163	-152	12	ATGTACTTTTAG
YMR199W	CLN1	G1 cyclin involved in regulation of the cell cycle; activates Cdc28p kinase to promote the G1 to S phase transition; late G1 specific expression depends on transcription factor complexes, MBF (Swi6p-Mbp1p) and SBF (Swi6p-Swi4p)	1641	378	2	3	-223	-212	12	ATGCACACTTAA
YMR083W	ADH3	Mitochondrial alcohol dehydrogenase isozyme III; involved in the shuttling of mitochondrial NADH to the cytosol under anaerobic conditions and ethanol production	1128	624	8	3	-535	-524	12	ATGAACTTATAA						YES
YDR065W			1098	62	1	2	-17	-6	12	ATGAACAAGTAG
YBR204C			1128	872	12	3	-322	-311	12	ATGATGATCTGA
YAR073W	IMD1	Nonfunctional protein with homology to IMP dehydrogenase; probable pseudogene, located close to the telomere; is not expressed at detectable levels; YAR073W and YAR075W comprise a continuous reading frame in some strains of S. cerevisiae	1212	106	1	2	-35	-24	12	ATGTGCAATTAA								YES
YGL180W	ATG1	Protein serine/threonine kinase, required for autophagy and for the cytoplasm-to-vacuole targeting (Cvt) pathway	2694	570	1	2	-401	-390	12	ATGGAATTCTAA					YES
YIL059C			366	503	8	1	-462	-451	12	ATGGTATACTAA
YEL018C-A			534	494	6	1	-153	-142	12	ATGTCTTCGTAA
YCR020C	PET18	Protein required for respiratory growth and stability of the mitochondrial genome	648	437	4	3	-343	-332	12	ATGCCCAAATGA
YDR524C	AGE1	ADP-ribosylation factor (ARF) GTPase activating protein (GAP) effector, involved in the secretory and endocytic pathways; contains C2C2H2 cysteine/histidine motif	1449	545	8	3	-397	-386	12	ATGGAATATTAG
YDR524C	AGE1	ADP-ribosylation factor (ARF) GTPase activating protein (GAP) effector, involved in the secretory and endocytic pathways; contains C2C2H2 cysteine/histidine motif	1449	545	8	3	-205	-194	12	ATGTCATTTTGA
YDR060W	MAK21	Constituent of 66S pre-ribosomal particles, required for large (60S) ribosomal subunit biogenesis; involved in nuclear export of pre-ribosomes; required for maintenance of dsRNA virus; homolog of human CAATT-binding protein	3078	602	10	1	-132	-121	12	ATGCCAAAGTAA							YES
YDR060W	MAK21	Constituent of 66S pre-ribosomal particles, required for large (60S) ribosomal subunit biogenesis; involved in nuclear export of pre-ribosomes; required for maintenance of dsRNA virus; homolog of human CAATT-binding protein	3078	602	10	3	-370	-359	12	ATGTTGGTATAA							YES
YNL004W	HRB1	Poly(A+) RNA-binding protein, involved in the export of mRNAs from the nucleus to the cytoplasm; similar to Gbp2p and Npl3p	1290	437	10	3	-385	-374	12	ATGTTTCATTGA
YNL004W	HRB1	Poly(A+) RNA-binding protein, involved in the export of mRNAs from the nucleus to the cytoplasm; similar to Gbp2p and Npl3p	1290	437	10	3	-226	-215	12	ATGCATTGCTAA
YGR144W	THI4	Thiazole synthase, catalyzes formation of the thiazole moiety of thiamin pyrophosphate; required for thiamine biosynthesis and for mitochondrial genome stability	981	482	7	2	-278	-267	12	ATGGTCTTTTAA
YPL163C	SVS1	Cell wall and vacuolar protein, required for wild-type resistance to vanadate	783	186	4	1	-69	-58	12	ATGGCCATCTAG
YLR287C			1068	318	5	3	-151	-140	12	ATGTGGCAATGA
YOR051C			1239	459	3	1	-228	-217	12	ATGAGGTTGTAG
YNL130C	CPT1	Cholinephosphotransferase, required for phosphatidylcholine biosynthesis and for inositol-dependent regulation of EPT1 transcription	1182	369	5	1	-105	-94	12	ATGAAAGATTAG
YLR309C	IMH1	Protein involved in vesicular transport, mediates transport between an endosomal compartment and the Golgi, contains a Golgi-localization (GRIP) domain that interacts with activated Arl1p-GTP to localize Imh1p to the Golgi	2736	221	2	2	-197	-186	12	ATGCCCGATTAG
YIL112W	HOS4	Subunit of the Set3 complex, which is a meiotic-specific repressor of sporulation specific genes that contains deacetylase activity; potential Cdc28p substrate	3252	32	1	2	-8	4	12	ATGACAATATGA
YPL038W	MET31	Zinc-finger DNA-binding protein, involved in transcriptional regulation of the methionine biosynthetic genes, similar to Met32p	534	143	3	2	-8	4	12	ATGTGCATATGA
YPR164W	MMS1	Protein likely involved in protection against replication-dependent DNA damage; mutants are sensitive to methyl methanesulfonate (MMS); implicated in regulation of Ty1 transposition	4224	402	7	2	-134	-123	12	ATGTTAGAGTGA
YKL109W	HAP4	Subunit of the heme-activated, glucose-repressed Hap2p/3p/4p/5p CCAAT-binding complex, a transcriptional activator and global regulator of respiratory gene expression; provides the principal activation function of the complex	1665	279	2	3	-61	-50	12	ATGGGTTGCTGA
YLR233C	EST1	TLC1 RNA-associated factor involved in telomere length regulation as the recruitment subunit of the telomerase holoenzyme, has a possible role in activating Est2p-TLC1-RNA bound to the telomere	2100	46	2	1	-15	-4	12	ATGCCACCATAG
YCL046W			324	114	2	3	-67	-56	12	ATGGTTGCTTGA
YHR077C	NMD2	Protein involved in the nonsense-mediated mRNA decay (NMD) pathway; interacts with Nam7p and Upf3p; involved in telomere maintenance	3270	427	9	1	-54	-43	12	ATGCTTAAATAA
YOL152W	FRE7	Putative ferric reductase with similarity to Fre2p; expression induced by low copper levels	1863	897	13	2	-698	-687	12	ATGACATCCTGA
YJR131W	MNS1	Alpha-1,2-mannosidase involved in ER quality control; catalyzes the removal of one mannose residue from Man9GlcNAc to produce a single isomer of Man8GlcNAc in N-linked oligosaccharide biosynthesis; integral to ER membrane	1650	246	3	2	-182	-171	12	ATGTGGGGTTAA
YOL011W	PLB3	Phospholipase B (lysophospholipase) involved in phospholipid metabolism; hydrolyzes phosphatidylinositol and phosphatidylserine and displays transacylase activity in vitro	2061	747	8	1	-582	-571	12	ATGACCATTTAA
YEL064C	AVT2	Putative transporter, member of a family of seven S. cerevisiae genes (AVT1-7) related to vesicular GABA-glycine transporters	1443	48	1	2	-11	0	12	ATGTTCCGATAA
YBL086C			1401	115	1	3	-91	-80	12	ATGAAGGAGTGA
YMR049C	ERB1	Protein required for maturation of the 25S and 5.8S ribosomal RNAs; constituent of 66S pre-ribosomal particles; homologous to mammalian Bop1	2424	482	4	2	-92	-81	12	ATGAGCTTATAA							YES
YDR299W	BFR2	Essential protein possibly involved in secretion; multicopy suppressor of sensitivity to Brefeldin A	1605	314	6	2	-254	-243	12	ATGCATTCTTAG
YOL134C			390	561	11	3	-448	-437	12	ATGTGCTCTTAA
YDL159W-A			132	335	8	1	-183	-172	12	ATGAAGAAATAA
YDL146W	LDB17	Protein of unknown function; GFP-fusion protein localizes to the cell periphery, cytoplasm, bud, and bud neck; null mutant shows a reduced affinity for the alcian blue dye suggesting a decreased net negative charge of the cell surface	1476	122	1	3	-52	-41	12	ATGTCACTTTAG
YJR154W			1041	444	5	1	-72	-61	12	ATGAGATCTTAA
YJR122W	CAF17	Mitochondrial protein that interacts with Ccr4p in the two-hybrid system; 3'-untranslated region contains a putative mRNA localization element common to genes encoding mitochondrial proteins	1494	480	5	3	-157	-146	12	ATGGCTGACTAA
YLR115W	CFT2	Subunit of the mRNA cleavage and polyadenlylation factor (CPF); required for pre-mRNA cleavage, polyadenylation and poly(A) site recognition, 43% similarity with the mammalian CPSF-100 protein.	2580	397	7	2	-341	-330	12	ATGCAAGTCTAA
YOR277C			309	358	6	1	-258	-247	12	ATGGTAGATTAA
YOR277C			309	358	6	2	-8	4	12	ATGAGCGAATGA
YBR284W			2394	370	4	2	-206	-195	12	ATGAGTGTATGA
YBR217W	ATG12	Ubiquitin-like modifier, conjugated via an isopeptide bond to a lysine residue of Atg5p by the E1 enzyme, Atg7p, and the E2 enzyme, Atg10p, a step that is essential for autophagy	561	59	1	2	-8	4	12	ATGACAGTATGA
YHR082C	KSP1	Nonessential putative serine/threonine protein kinase of unknown cellular role; overproduction causes allele-specific suppression of the prp20-10 mutation	3090	864	1	2	-542	-531	12	ATGCTTATCTAA
YJL044C	GYP6	GTPase-activating protein (GAP) for the yeast Rab family member, Ypt6p; involved in vesicle mediated protein transport	1377	37	1	2	-8	4	12	ATGCAACCATGA
YFL015C			495	818	4	1	-771	-760	12	ATGCGTACTTAA
YML005W	TRM12	S-adenosylmethionine-dependent methyltransferase of the seven beta-strand family; required for wybutosine formation in phenylalanine-accepting tRNA	1389	470	8	3	-250	-239	12	ATGAATTTGTAA
YPL008W	CHL1	Conserved nuclear protein required to establish sister-chromatid pairing during S-phase, probable DNA helicase with similarity to human BACH1, which associates with tumor suppressor BRCA1; associates with acetyltransferase Ctf7p	2586	246	2	1	-96	-85	12	ATGCTAAGTTGA
YOL118C			309	345	7	1	-168	-157	12	ATGAAATTCTAG
YOL118C			309	345	7	3	-112	-101	12	ATGGATGTTTGA
YDR045C	RPC11	RNA polymerase III subunit C11; mediates pol III RNA cleavage activity and is important for termination of transcription; homologous to TFIIS	333	155	1	1	-60	-49	12	ATGGCTATATAA
YJL141C	YAK1	Serine-threonine protein kinase that is part of a glucose-sensing system involved in growth control in response to glucose availability; translocates from the cytoplasm to the nucleus and phosphorylates Pop2p in response to a glucose signal	2424	111	1	1	-18	-7	12	ATGCTAATTTGA
YCR107W	AAD3	Putative aryl-alcohol dehydrogenase with similarity to P. chrysosporium aryl-alcohol dehydrogenase; mutational analysis has not yet revealed a physiological role	1092	310	4	3	-67	-56	12	ATGATGACTTGA
YER187W			426	676	7	2	-635	-624	12	ATGAAAAAATGA
YGR252W	GCN5	Histone acetyltransferase, acetylates N-terminal lysines on histones H2B and H3; catalytic subunit of the ADA and SAGA histone acetyltransferase complexes; founding member of the Gcn5p-related N-acetyltransferase superfamily	1320	525	6	1	-99	-88	12	ATGTTTGATTAA
YPL034W			498	334	7	2	-77	-66	12	ATGAGTCAATAG
YOR371C	GPB1	Proposed beta subunit of the heterotrimeric G protein; interacts with the receptor Grp1p, affects signaling by altering the level of phosphorylation of PKS substrates; regulates pseudohyphal growth through cAMP levels; homolog of Gpb2p	2694	466	6	2	-323	-312	12	ATGATTAGGTAA
YOL122C	SMF1	Divalent metal ion transporter with a broad specificity for di-valent and tri-valent metals; post-translationally regulated by levels of metal ions; member of the Nramp family of metal transport proteins	1728	107	1	3	-58	-47	12	ATGAATAGGTAG
YPL250W-A			288	395	6	2	-224	-213	12	ATGCGCACGTGA
YDR539W			1512	320	3	2	-179	-168	12	ATGTCAAAGTGA
YDR539W			1512	320	3	3	-277	-266	12	ATGTCAGCTTAA
YMR171C			1653	196	1	3	-163	-152	12	ATGGAGGAGTGA
YDL205C	HEM3	Phorphobilinogen deaminase, catalyzes the conversion of 4-porphobilinogen to hydroxymethylbilane, the third step in the heme biosynthetic pathway; localizes to both the cytoplasm and nucleus; expression is regulated by Hap2p-Hap3p	984	346	3	1	-237	-226	12	ATGAAAAAGTAA	YES
YOL117W	RRI2	Subunit of the COP9 signalosome (CSN) complex that cleaves the ubiquitin-like protein Nedd8 from SCF ubiquitin ligases; plays a role in the mating pheromone response	1938	898	10	2	-56	-45	12	ATGAACTATTGA
YOL082W	ATG19	Protein involved in the cytoplasm-to-vacuole targeting pathway and in autophagy, recognizes cargo proteins and delivers them to the preautophagosomal structure for eventual engulfment by the autophagosome and degradation	1248	313	6	3	-145	-134	12	ATGTTTACCTGA
YER186C			921	179	4	2	-74	-63	12	ATGAAAGCATAG
YAL062W	GDH3	NADP(+)-dependent glutamate dehydrogenase, synthesizes glutamate from ammonia and alpha-ketoglutarate; rate of alpha-ketoglutarate utilization differs from Gdh1p; expression regulated by nitrogen and carbon sources	1374	368	3	1	-294	-283	12	ATGAGATTTTAA
YDR417C			372	260	4	1	-213	-202	12	ATGGATTTTTGA
YDR417C			372	260	4	1	-144	-133	12	ATGATGTCATGA
YEL034C-A			603	294	6	1	-222	-211	12	ATGCGCACATGA
YKL057C	NUP120	Subunit of the Nup84p subcomplex of the nuclear pore complex (NPC), required for even distribution of NPCs around the nuclear envelope, involved in establishment of a normal nucleocytoplasmic concentration gradient of the GTPase Gsp1p	3114	322	3	1	-96	-85	12	ATGAGAAGCTGA
YGL041W-A			249	251	4	1	-63	-52	12	ATGACAAAATAG
YGL041W-A			249	251	4	1	-51	-40	12	ATGCACACATAA
YGL041W-A			249	251	4	2	-203	-192	12	ATGGAAGCATAG
YPR002C-A			198	383	7	2	-32	-21	12	ATGTTGAGATAA
YGR064W			369	347	4	2	-203	-192	12	ATGAAAGCATAA						YES
YDL009C			324	55	1	2	-8	4	12	ATGTATATATGA
YHL041W			450	773	14	2	-335	-324	12	ATGCTCATATAA
YHL041W			450	773	14	2	-323	-312	12	ATGATGACGTAA
YOR029W			336	884	13	2	-620	-609	12	ATGAGTATCTGA
YOR029W			336	884	13	2	-242	-231	12	ATGGGAAGCTAA
YER163C			699	39	1	2	-8	4	12	ATGGCCAAATGA
YPL268W	PLC1	Phosphoinositide-specific phospholipase C, hydrolyzes phosphatidylinositol 4,5-biphosphate (PIP2) to generate inositol 1,4,5-triphosphate (IP3) and 1,2-diacylglycerol (DAG); involved in kinetochore function and pseudohyphal differentiation	2610	45	1	3	-4	8	12	ATGAATGACTGA
YEL009C	GCN4	Transcriptional activator of amino acid biosynthetic genes in response to amino acid starvation; expression is tightly regulated at both the transcriptional and translational levels	846	598	4	2	-293	-285	9	ATGTGTTAA
YDL203C	ACK1	Putative protein of unknown function; GFP-fusion protein expression is induced in response to the DNA-damaging agent MMS; the authentic, non-tagged protein is detected in purified mitochondria	1872	159	1	1	-99	-91	9	ATGAAGTAG
YHR180W-A			183	297	5	1	-255	-247	9	ATGGGATAA
YJL221C	FSP2	Protein of unknown function, expression is induced during nitrogen limitation	1770	448	5	2	-338	-330	9	ATGCAATAA
YJL221C	FSP2	Protein of unknown function, expression is induced during nitrogen limitation	1770	448	5	3	-313	-305	9	ATGGTATAA
YNL335W	DDI3	Hypothetical protein	678	178	2	2	-83	-75	9	ATGGGTTAG
YPL021W	ECM23	Non-essential protein of unconfirmed function; affects pre-rRNA processing, may act as a negative regulator of the transcription of genes involved in pseudohyphal growth; homologous to Srd1p	564	151	1	2	-119	-111	9	ATGACTTGA
YDL125C	HNT1	Adenosine 5'-monophosphoramidase; interacts physically and genetically with Kin28p, a CDK and TFIIK subunit, and genetically with CAK1; member of the histidine triad (HIT) superfamily of nucleotide-binding proteins and similar to Hint	477	174	3	2	-50	-42	9	ATGAAGTAA
YNL021W	HDA1	Putative catalytic subunit of a class II histone deacetylase complex that also contains Hda2p and Hda3p; Hda1p interacts with the Hda2p-Hda3p subcomplex to form an active tetramer; deletion increases histone H2B, H3 and H4 acetylation	2121	127	1	1	-87	-79	9	ATGTTTTAA
YHR173C			339	497	4	2	-164	-156	9	ATGTTATAG
YNL056W	OCA2	Putative protein with similarity to predicted tyrosine phosphatases Oca1p and Siw14p; green fluorescent protein (GFP)-fusion protein localizes to the cytoplasm; YNL056W is not an essential gene	594	28	1	2	-5	4	9	ATGCTATGA
YPR077C			372	358	6	1	-231	-223	9	ATGGATTGA
YOR238W			912	196	2	1	-81	-73	9	ATGCAGTAA
YGL079W			657	392	6	2	-287	-279	9	ATGCTATAG
YFL013C	IES1	Subunit of the INO80 chromatin remodeling complex	2079	422	6	2	-119	-111	9	ATGCGGTAA
YGR057C	LST7	Protein possibly involved in a post-Golgi secretory pathway; required for the transport of nitrogen-regulated amino acid permease Gap1p from the Golgi to the cell surface	729	63	2	1	-18	-10	9	ATGAAATAG
YGR019W	UGA1	Gamma-aminobutyrate (GABA) transaminase (4-aminobutyrate aminotransferase) involved in the 4-aminobutyrate and glutamate degradation pathways; required for normal oxidative stress tolerance and nitrogen utilization	1416	308	3	3	-166	-158	9	ATGATTTAA								YES
YJR008W			1017	386	4	1	-231	-223	9	ATGCTGTAA
YPL036W	PMA2	Plasma membrane H+-ATPase, isoform of Pma1p, involved in pumping protons out of the cell; regulator of cytoplasmic pH and plasma membrane potential	2844	556	5	2	-338	-330	9	ATGAAGTAG
YHL026C			948	147	2	2	-80	-72	9	ATGTTATAA
YOR053W			342	227	4	3	-109	-101	9	ATGAGTTAA
YOR348C	PUT4	Proline permease, required for high-affinity transport of proline; also transports the toxic proline analog azetidine-2-carboxylate (AzC); PUT4 transcription is repressed in ammonia-grown cells	1884	234	4	2	-191	-183	9	ATGTACTGA	YES							YES
YLR383W	SMC6	Protein involved in structural maintenance of chromosomes; essential subunit of Mms21-Smc5-Smc6 complex; required for growth, DNA repair, interchromosomal and sister chromatid recombination; homologous to S. pombe rad18	3345	81	1	2	-5	4	9	ATGGTATGA		YES		YES
YLR328W	NMA1	Nicotinic acid mononucleotide adenylyltransferase, involved in NAD(+) salvage pathway	1206	211	1	2	-89	-81	9	ATGGTATAA
YOR020W-A			273	526	5	3	-175	-167	9	ATGGATTGA
YIR030W-A			384	617	5	2	-395	-387	9	ATGATCTGA
YCL073C			1848	502	4	3	-145	-137	9	ATGTATTAA
YOL086W-A			273	29	1	2	-5	4	9	ATGCAATGA
YDL049C	KNH1	Protein with similarity to Kre9p, which is involved in cell wall beta 1,6-glucan synthesis; overproduction suppresses growth defects of a kre9 null mutant	807	187	3	2	-134	-126	9	ATGAGGTAG
YDR524W-C			90	251	3	3	-97	-89	9	ATGAATTAA
YMR083W	ADH3	Mitochondrial alcohol dehydrogenase isozyme III; involved in the shuttling of mitochondrial NADH to the cytosol under anaerobic conditions and ethanol production	1128	624	8	2	-281	-273	9	ATGTTGTGA						YES
YMR059W	SEN15	Subunit of the tRNA splicing endonuclease, which is composed of Sen2p, Sen15p, Sen34p, and Sen54p	387	174	5	3	-79	-71	9	ATGACATGA
YMR059W	SEN15	Subunit of the tRNA splicing endonuclease, which is composed of Sen2p, Sen15p, Sen34p, and Sen54p	387	174	5	3	-43	-35	9	ATGGGTTGA
YJR061W			2808	321	1	3	-88	-80	9	ATGAATTAG
YDR449C	UTP6	Nucleolar protein, component of the small subunit (SSU) processome containing the U3 snoRNA that is involved in processing of pre-18S rRNA	1323	488	6	2	-104	-96	9	ATGAGCTAA			YES
YBR044C	TCM62	Protein involved in the assembly of the mitochondrial succinate dehydrogenase complex; putative chaperone	1722	91	1	2	-14	-6	9	ATGCTTTAA
YHR032W-A			180	255	4	3	-163	-155	9	ATGTGTTAG
YIL023C	YKE4	Zinc transporter; localizes to the ER; null mutant is sensitive to calcofluor white, leads to zinc accumulation in cytosol; ortholog of the mouse KE4 and member of the ZIP (ZRT, IRT-like Protein) family	1041	158	1	1	-33	-25	9	ATGAAATAG
YIL037C	PRM2	Pheromone-regulated protein, predicted to have 4 transmembrane segments and a coiled coil domain; regulated by Ste12p	1971	229	4	2	-59	-51	9	ATGGCTTAA
YIL037C	PRM2	Pheromone-regulated protein, predicted to have 4 transmembrane segments and a coiled coil domain; regulated by Ste12p	1971	229	4	3	-154	-146	9	ATGTTTTAA
YNL004W	HRB1	Poly(A+) RNA-binding protein, involved in the export of mRNAs from the nucleus to the cytoplasm; similar to Gbp2p and Npl3p	1290	437	10	3	-148	-140	9	ATGCTATAA
YOR343C			327	189	4	1	-30	-22	9	ATGCTCTGA
YOR343C			327	189	4	3	-166	-158	9	ATGGGGTAG
YOR343C			327	189	4	3	-52	-44	9	ATGCATTGA
YPL163C	SVS1	Cell wall and vacuolar protein, required for wild-type resistance to vanadate	783	186	4	3	-163	-155	9	ATGGCTTAG
YLL003W	SFI1	Centrin (Cdc31p)-binding protein required for spindle pole body (SPB) duplication, localizes to the half-bridge of the SPB, required for progression through G(2)-M transition, has similarity to Xenopus laevis XCAP-C	2841	57	1	1	-12	-4	9	ATGTGCTAG
YMR258C			1662	53	1	1	-27	-19	9	ATGATATAA
YBR158W	AMN1	Protein required for daughter cell separation, multiple mitotic checkpoints, and chromosome stability; contains 12 degenerate leucine-rich repeat motifs; expression is induced by the Mitotic Exit Network (MEN)	1650	263	1	1	-216	-208	9	ATGTGTTAA
YMR132C	JLP2	Protein of unknown function, contains sequence that closely resembles a J domain (typified by the E. coli DnaJ protein)	627	484	6	1	-462	-454	9	ATGTATTAA
YPL229W			621	30	1	2	-5	4	9	ATGAAATGA
YCR045W-A			351	295	4	3	-196	-188	9	ATGAGATAG
YHR078W			1659	323	4	3	-241	-233	9	ATGAAATAA
YER099C	PRS2	5-phospho-ribosyl-1(alpha)-pyrophosphate synthetase, involved in nucleotide, histidine, and tryptophan biosynthesis; one of five related enzymes, which are active as heteromultimeric complexes	957	270	6	3	-85	-77	9	ATGATATGA
YOR040W	GLO4	Mitochondrial glyoxalase II, catalyzes the hydrolysis of S-D-lactoylglutathione into glutathione and D-lactate	858	273	2	1	-114	-106	9	ATGAACTAA
YJL103C	GSM1	Putative zinc cluster protein of unknown function; proposed to be involved in the regulation of energy metabolism, based on patterns of expression and sequence analysis	1857	201	2	2	-83	-75	9	ATGATTTAA
YBR051W			351	795	9	3	-694	-686	9	ATGACTTGA
YPL227C	ALG5	UDP-glucose:dolichyl-phosphate glucosyltransferase, involved in asparagine-linked glycosylation in the endoplasmic reticulum	1005	204	1	1	-90	-82	9	ATGCTGTAA
YER137W-A			306	602	9	1	-519	-511	9	ATGACATGA
YPL149W	ATG5	Conserved autophagy-related protein that undergoes conjugation with Atg12p and then associates with Atg16p to form a cytosolic complex essential for autophagosome formation	885	60	1	2	-11	-3	9	ATGATGTAA
YOR387C			621	597	7	3	-433	-425	9	ATGTTGTAA						YES
YPR018W	RLF2	Largest subunit (p90) of the Chromatin Assembly Complex (CAF-1) with Cac2p and Msi1p that assembles newly synthesized histones onto recently replicated DNA; involved in the maintenance of transcriptionally silent chromatin	1821	89	1	3	-49	-41	9	ATGTTTTAG
YKR073C			321	158	3	2	-5	4	9	ATGCCATGA
YKR073C			321	158	3	3	-124	-116	9	ATGACCTAA
YMR049C	ERB1	Protein required for maturation of the 25S and 5.8S ribosomal RNAs; constituent of 66S pre-ribosomal particles; homologous to mammalian Bop1	2424	482	4	3	-280	-272	9	ATGAATTGA							YES
YDR299W	BFR2	Essential protein possibly involved in secretion; multicopy suppressor of sensitivity to Brefeldin A	1605	314	6	1	-108	-100	9	ATGAGATGA
YOL134C			390	561	11	1	-201	-193	9	ATGCCATAA
YOL134C			390	561	11	1	-177	-169	9	ATGATTTAA
YOL134C			390	561	11	2	-491	-483	9	ATGTTTTAA
YOL010W	RCL1	RNA terminal phosphate cyclase-like protein involved in rRNA processing at sites A0, A1, and A2; does not possess detectable RNA cyclase activity	1104	239	3	3	-106	-98	9	ATGAGATGA
YKR022C	NTR2	Essential protein that forms a dimer with Ntr1p; also forms a trimer, with Ntr2p and the DExD/H-box RNA helicase Prp43p, that is involved in spliceosome disassembly	969	87	1	2	-23	-15	9	ATGTTATAG
YGR221C	TOS2	Protein involved in localization of Cdc24p to the site of bud growth; may act as a membrane anchor; localizes to the bud neck and bud tip; potentially phosphorylated by Cdc28p	1869	90	1	3	-16	-8	9	ATGCTATAA
YJL133W	MRS3	Mitochondrial iron transporter of the mitochondrial carrier family (MCF), very similar to and functionally redundant with Mrs4p; functions under low-iron conditions; may transport other cations in addition to iron	945	64	1	2	-23	-15	9	ATGTTATAA
YJR154W			1041	444	5	1	-129	-121	9	ATGTGTTGA
YLR115W	CFT2	Subunit of the mRNA cleavage and polyadenlylation factor (CPF); required for pre-mRNA cleavage, polyadenylation and poly(A) site recognition, 43% similarity with the mammalian CPSF-100 protein.	2580	397	7	2	-38	-30	9	ATGAAATGA
YGR050C			357	88	1	2	-47	-39	9	ATGCATTAG
YHR022C			771	639	9	1	-618	-610	9	ATGCTGTAA	YES
YHR022C			771	639	9	2	-503	-495	9	ATGCTTTAA	YES
YHR022C			771	639	9	3	-262	-254	9	ATGTCGTAG	YES
YDR536W	STL1	Glycerol proton symporter of the plasma membrane, subject to glucose-induced inactivation, strongly but transiently induced when cells are subjected to osmotic shock	1710	222	1	3	-196	-188	9	ATGTTTTAG
YML003W			873	361	4	1	-192	-184	9	ATGATATAG
YML003W			873	361	4	1	-21	-13	9	ATGGCTTAG
YGR122C-A			129	414	7	2	-173	-165	9	ATGAAATAA
YDR385W	EFT2	Elongation factor 2 (EF-2), also encoded by EFT1; catalyzes ribosomal translocation during protein synthesis; contains diphthamide, the unique posttranslationally modified histidine residue specifically ADP-ribosylated by diphtheria toxin	2529	505	6	1	-210	-202	9	ATGCAGTAG
YKL176C	LST4	Protein possibly involved in a post-Golgi secretory pathway; required for the transport of nitrogen-regulated amino acid permease Gap1p from the Golgi to the cell surface	2487	355	1	1	-219	-211	9	ATGGTTTGA
YBR297W	MAL33	MAL-activator protein, part of complex locus MAL3; nonfunctional in genomic reference strain S288C	1407	32	1	2	-11	-3	9	ATGTTCTAA
YER187W			426	676	7	2	-212	-204	9	ATGTACTGA
YOR071C	THI71	Transporter of thiamine or related compound; shares sequence similarity to Thi7p; proposed to be involved in 5-fluorocytosine sensitivity	1797	436	3	2	-377	-369	9	ATGGAGTAG
YPL034W			498	334	7	2	-296	-288	9	ATGTCTTAG
YPL250W-A			288	395	6	2	-338	-330	9	ATGGTGTAA
YPR014C			330	656	5	2	-239	-231	9	ATGTTTTAA
YPL210C	SRP72	Core component of the signal recognition particle (SRP) ribonucleoprotein (RNP) complex that functions in targeting nascent secretory proteins to the endoplasmic reticulum (ER) membrane	1923	131	1	1	-75	-67	9	ATGCATTAA
YLR041W			321	603	11	2	-242	-234	9	ATGAGTTAG
YOL082W	ATG19	Protein involved in the cytoplasm-to-vacuole targeting pathway and in autophagy, recognizes cargo proteins and delivers them to the preautophagosomal structure for eventual engulfment by the autophagosome and degradation	1248	313	6	3	-100	-92	9	ATGATATGA
YPL222C-A			246	565	5	1	-513	-505	9	ATGTGGTAG
YIR020C			303	757	8	1	-729	-721	9	ATGCGCTAA
YIR020C			303	757	8	2	-566	-558	9	ATGTTTTAG
YAL066W			309	594	10	1	-459	-451	9	ATGAGATGA
YOR376W-A			156	475	5	3	-157	-149	9	ATGGTGTGA
YDR417C			372	260	4	3	-202	-194	9	ATGTTATAA
YEL034C-A			603	294	6	2	-68	-60	9	ATGCTTTAG
YEL034C-A			603	294	6	2	-8	0	9	ATGATGTGA
YNL076W	MKS1	Pleiotropic negative transcriptional regulator involved in Ras-CAMP and lysine biosynthetic pathways and nitrogen regulation; involved in retrograde (RTG) mitochondria-to-nucleus signaling	1755	258	1	3	-157	-149	9	ATGATCTGA
YMR033W	ARP9	Component of both the SWI/SNF and RSC chromatin remodeling complexes; actin-related protein involved in transcriptional regulation	1404	43	1	2	-11	-3	9	ATGCATTGA
YPR022C			3402	938	10	1	-597	-589	9	ATGCCCTAG
YPR022C			3402	938	10	2	-626	-618	9	ATGCAATGA
YOR029W			336	884	13	1	-696	-688	9	ATGCAGTAG									0	0
										number of genes in TSS mapped sets which are up or down regulated , and contain uORFs	45	12	18	4	0	26	31	19

## Sheet: All UTR Lengths
Systematic Name	Gene Name	Gene Description	5`UTR Length	Number of uORFs	Shuffled Average	Standard Deviation
YAL002W	VPS8	Membrane-associated protein that interacts with Vps21p to facilitate soluble vacuolar protein localization; component of the CORVET complex; required for localization and trafficking of the CPY sorting receptor; contains RING finger motif	415	4	5.18	1.96662
YAL003W	EFB1	Translation elongation factor 1 beta; stimulates nucleotide exchange to regenerate EF-1 alpha-GTP for the next elongation cycle; part of the EF-1 complex, which facilitates binding of aminoacyl-tRNA to the ribosomal A site	21	0	0	0
YAL005C	SSA1	ATPase involved in protein folding and nuclear localization signal (NLS)-directed nuclear transport; member of heat shock protein 70 (HSP70) family; forms a chaperone complex with Ydj1p; localized to the nucleus, cytoplasm, and cell wall	62	0	0.35	0.517204
YAL007C	ERP2	Protein that forms a heterotrimeric complex with Erp1p, Emp24p, and Erv25p; member, along with Emp24p and Erv25p, of the p24 family involved in ER to Golgi transport and localized to COPII-coated vesicles	72	0	0.43	0.604235
YAL008W	FUN14	Mitochondrial protein of unknown function	48	0	0.35	0.517204
YAL012W	CYS3	Cystathionine gamma-lyase, catalyzes one of the two reactions involved in the transsulfuration pathway that yields cysteine from homocysteine with the intermediary formation of cystathionine	55	0	0.05	0.217945
YAL013W	DEP1	Transcriptional modulator involved in regulation of structural phospholipid biosynthesis genes and metabolically unrelated genes, as well as maintenance of telomeres, mating efficiency, and sporulation	34	0	0.04	0.195959
YAL014C	SYN8	Endosomal SNARE related to mammalian syntaxin 8	40	1	0.12	0.324962
YAL016W	TPD3	Regulatory subunit A of the heterotrimeric protein phosphatase 2A, which also contains regulatory subunit Cdc55p and either catalytic subunit Pph21p or Pph22p; required for cell morphogenesis and for transcription by RNA polymerase III	97	0	0.75	0.753326
YAL017W	PSK1	One of two (see also PSK2) PAS domain containing S/T protein kinases; coordinately regulates protein synthesis and carbohydrate metabolism and storage in response to a unknown metabolite that reflects nutritional status	367	0	3.78	1.55936
YAL018C	-	-	50	0	0.29	0.534696
YAL020C	ATS1	Protein required, with Elongator complex, Kti11p, and Kti12p, for modification of wobble nucleosides in tRNA; has a potential role in regulatory interactions between microtubules and the cell cycle	4	0	0	0
YAL023C	PMT2	Protein O-mannosyltransferase, transfers mannose residues from dolichyl phosphate-D-mannose to protein serine/threonine residues; acts in a complex with Pmt1p, can instead interact with Pmt5p in some conditions; target for new antifungals	120	0	0.99	0.865968
YAL025C	MAK16	Essential nuclear protein, constituent of 66S pre-ribosomal particles; required for maturation of 25S and 5.8S rRNAs; required for maintenance of M1 satellite double-stranded RNA of the L-A virus	23	0	0	0
YAL027W	-	-	62	0	0.57	0.681982
YAL028W	FRT2	Tail-anchored endoplasmic reticulum membrane protein, interacts with homolog Frt1p but is not a substrate of calcineurin (unlike Frt1p), promotes growth in conditions of high Na+, alkaline pH, or cell wall stress; potential Cdc28p substrate	6	0	0	0
YAL030W	SNC1	Vesicle membrane receptor protein (v-SNARE) involved in the fusion between Golgi-derived secretory vesicles with the plasma membrane; proposed to be involved in endocytosis; member of the synaptobrevin/VAMP family of R-type v-SNARE proteins	22	0	0	0
YAL031C	GIP4	Cytoplasmic Glc7-interacting protein whose overexpression relocalizes Glc7p from the nucleus and prevents chromosome segregation; potential Cdc28p substrate	36	0	0.26	0.482079
YAL033W	POP5	Subunit of both RNase MRP, which cleaves pre-rRNA, and nuclear RNase P, which cleaves tRNA precursors to generate mature 5' ends	5	0	0	0
YAL034C	FUN19	Non-essential protein of unknown function	46	0	0.22	0.437721
YAL034W-A	MTW1	Essential component of the MIND kinetochore complex (Mtw1p Including Nnf1p-Nsl1p-Dsn1p) which joins kinetochore subunits contacting DNA to those contacting microtubules; critical to kinetochore assembly	37	0	0.15	0.409268
YAL035W	FUN12	GTPase, required for general translation initiation by promoting Met-tRNAiMet binding to ribosomes and ribosomal subunit joining; homolog of bacterial IF2	13	0	0	0
YAL036C	RBG1	Member of the DRG family of GTP-binding proteins; interacts with translating ribosomes and with Tma46p	32	0	0.11	0.31289
YAL037C-B	-	-	106	1	0.76	0.763151
YAL038W	CDC19	Pyruvate kinase, functions as a homotetramer in glycolysis to convert phosphoenolpyruvate to pyruvate, the input for aerobic (TCA cycle) or anaerobic (glucose fermentation) respiration	27	0	0	0
YAL039C	CYC3	Cytochrome c heme lyase (holocytochrome c synthase), attaches heme to apo-cytochrome c (Cyc1p or Cyc7p) in the mitochondrial intermembrane space; human ortholog may have a role in microphthalmia with linear skin defects (MLS)	56	0	0.03	0.170587
YAL042W	ERV46	Protein localized to COPII-coated vesicles, forms a complex with Erv41p; involved in the membrane fusion stage of transport	16	0	0	0
YAL044C	GCV3	H subunit of the mitochondrial glycine decarboxylase complex, required for the catabolism of glycine to 5,10-methylene-THF; expression is regulated by levels of levels of 5,10-methylene-THF in the cytoplasm	9	0	0	0
YAL044W-A	-	-	12	0	0	0
YAL047C	SPC72	Component of the cytoplasmic Tub4p (gamma-tubulin) complex, binds spindle pole bodies and links them to microtubules; has roles in astral microtubule formation and stabilization	29	0	0.05	0.217945
YAL049C	-	-	22	0	0	0
YAL053W	FLC2	Putative FAD transporter; required for uptake of FAD into endoplasmic reticulum; involved in cell wall maintenance	155	0	1.31	0.996945
YAL054C	ACS1	Acetyl-coA synthetase isoform which, along with Acs2p, is the nuclear source of acetyl-coA for histone acetlyation; expressed during growth on nonfermentable carbon sources and under aerobic conditions	41	0	0.17	0.375633
YAL055W	PEX22	Putative peroxisomal membrane protein required for import of peroxisomal proteins, functionally complements a Pichia pastoris pex22 mutation	13	0	0	0
YAL056W	GPB2	Proposed beta subunit of the heterotrimeric G protein; interacts with the receptor Grp1p, affects signaling by altering the level of phosphorylation of PKS substrates; regulates pseudohyphal growth through cAMP levels; homolog of Gpb1p	25	0	0.02	0.14
YAL058W	CNE1	Calnexin; integral membrane ER chaperone involved in folding and quality control of glycoproteins; chaperone activity is inhibited by Mpd1p, with which Cne1p interacts; 24% identical to mammalian calnexin; Ca+ binding not yet shown in yeast	81	0	0.61	0.676683
YAL060W	BDH1	NAD-dependent (2R,3R)-2,3-butanediol dehydrogenase, a zinc-containing medium-chain alcohol dehydrogenase, produces 2,3-butanediol from acetoin during fermentation and allows using 2,3-butanediol as a carbon source during aerobic growth	98	0	0.94	0.810185
YAL061W	BDH2	Putative medium-chain alcohol dehydrogenase with similarity to BDH1; transcription induced by constitutively active PDR1 and PDR3; BDH2 is an essential gene	89	0	0.74	0.82
YAL062W	GDH3	NADP(+)-dependent glutamate dehydrogenase, synthesizes glutamate from ammonia and alpha-ketoglutarate; rate of alpha-ketoglutarate utilization differs from Gdh1p; expression regulated by nitrogen and carbon sources	368	3	4.64	1.9106
YAL066W	-	-	594	10	7.64	2.24731
YAL067C	SEO1	Putative permease, member of the allantoate transporter subfamily of the major facilitator superfamily; mutation confers resistance to ethionine sulfoxide	147	2	1.35	0.973396
YAL068C	PAU8	Hypothetical protein	46	0	0.11	0.31289
YAR002C-A	ERP1	Protein that forms a heterotrimeric complex with Erp2p, Emp24p, and Erv25p; member, along with Emp24p and Erv25p, of the p24 family involved in ER to Golgi transport and localized to COPII-coated vesicles	20	0	0	0
YAR002W	NUP60	Subunit of the nuclear pore complex (NPC), functions to anchor Nup2p to the NPC in a process controlled by the nucleoplasmic concentration of Gsp1p-GTP; potential Cdc28p substrate; involved in telomere maintenance	42	0	0.08	0.271293
YAR003W	SWD1	Subunit of the COMPASS (Set1C) complex, which methylates histone H3 on lysine 4 and is required in transcriptional silencing near telomeres; WD40 beta propeller superfamily member with similarity to mammalian Rbbp7	47	0	0.23	0.50705
YAR007C	RFA1	Subunit of heterotrimeric Replication Protein A (RPA), which is a highly conserved single-stranded DNA binding protein involved in DNA replication, repair, and recombination	79	0	0.43	0.570175
YAR015W	ADE1	N-succinyl-5-aminoimidazole-4-carboxamide ribotide (SAICAR) synthetase, required for 'de novo' purine nucleotide biosynthesis; red pigment accumulates in mutant cells deprived of adenine	50	0	0.28	0.470744
YAR023C	-	-	231	2	2.52	1.34521
YAR027W	UIP3	Putative integral membrane protein of unknown function; interacts with Ulp1p at the nuclear periphery; member of DUP240 gene family	59	0	0.06	0.237487
YAR028W	-	-	60	0	0.33	0.530189
YAR030C	-	-	289	5	3.39	1.42053
YAR033W	MST28	Putative integral membrane protein, involved in vesicle formation; forms complex with Mst27p; member of DUP240 gene family; binds COPI and COPII vesicles	42	0	0.32	0.487442
YAR035W	YAT1	Outer mitochondrial carnitine acetyltransferase, minor ethanol-inducible enzyme involved in transport of activated acyl groups from the cytoplasm into the mitochondrial matrix	23	0	0	0
YAR042W	SWH1	Protein similar to mammalian oxysterol-binding protein; contains ankyrin repeats; localizes to the Golgi and the nucleus-vacuole junction	32	0	0	0
YAR070C	-	-	97	1	1.3	1.03441
YAR071W	PHO11	One of three repressible acid phosphatases, a glycoprotein that is transported to the cell surface by the secretory pathway; induced by phosphate starvation and coordinately regulated by PHO4 and PHO2	46	0	0.09	0.286182
YAR073W	IMD1	Nonfunctional protein with homology to IMP dehydrogenase; probable pseudogene, located close to the telomere; is not expressed at detectable levels; YAR073W and YAR075W comprise a continuous reading frame in some strains of S. cerevisiae	106	1	0.88	0.803492
YBL001C	ECM15	Non-essential protein of unknown function, likely exists as tetramer, may be regulated by the binding of small-molecule ligands (possibly sulfate ions), may have a role in yeast cell-wall biogenesis	20	0	0	0
YBL002W	HTB2	One of two nearly identical (see HTB1) histone H2B subtypes required for chromatin assembly and chromosome function; Rad6p-Bre1p-Lge1p mediated ubiquitination regulates transcriptional activation, meiotic DSB formation and H3 methylation	34	0	0	0
YBL003C	HTA2	One of two nearly identical (see also HTA1) histone H2A subtypes; core histone required for chromatin assembly and chromosome function; DNA damage-dependent phosphorylation by Mec1p facilitates DNA repair; acetylated by Nat4p	27	0	0.02	0.14
YBL004W	UTP20	Component of the small-subunit (SSU) processome, which is involved in the biogenesis of the 18S rRNA	64	0	0.56	0.682935
YBL006C	LDB7	Component of the RSC chromatin remodeling complex; interacts with Rsc3p, Rsc30p, Npl6p, and Htl1p to form a module important for a broad range of RSC functions	26	0	0.09	0.286182
YBL007C	SLA1	Cytoskeletal protein binding protein required for assembly of the cortical actin cytoskeleton; contains 3 SH3 domains; interacts with proteins regulating actin dynamics and with proteins required for endocytosis	54	0	0.35	0.554527
YBL010C	-	-	20	0	0	0
YBL011W	SCT1	Glycerol 3-phosphate/dihydroxyacetone phosphate dual substrate-specific sn-1 acyltransferase of the glycerolipid biosynthesis pathway, prefers 16-carbon fatty acids, similar to Gpt2p, gene is constitutively transcribed	101	0	0.76	0.873155
YBL015W	ACH1	Acetyl-coA hydrolase, primarily localized to mitochondria; required for acetate utilization and for diploid pseudohyphal growth	77	0	0.54	0.639062
YBL016W	FUS3	Mitogen-activated serine/threonine protein kinase involved in mating; phosphoactivatd by Ste7p; substrates include Ste12p, Far1p, Bni1p, Sst2p; inhibits invasive growth during mating by phosphorylating Tec1p, promoting its degradation	28	0	0.01	0.0994987
YBL017C	PEP1	Type I transmembrane sorting receptor for multiple vacuolar hydrolases; cycles between the late-Golgi and prevacuolar endosome-like compartments	158	0	1.23	0.936536
YBL018C	POP8	Subunit of both RNase MRP, which cleaves pre-rRNA, and nuclear RNase P, which cleaves tRNA precursors to generate mature 5' ends	31	0	0.19	0.392301
YBL019W	APN2	Class II abasic (AP) endonuclease involved in repair of DNA damage; homolog of human HAP1 and E. coli exoIII	60	0	0.24	0.427083
YBL021C	HAP3	Subunit of the heme-activated, glucose-repressed Hap2p/3p/4p/5p CCAAT-binding complex, a transcriptional activator and global regulator of respiratory gene expression; contains sequences contributing to both complex assembly and DNA binding	36	0	0.08	0.271293
YBL022C	PIM1	ATP-dependent Lon protease, involved in degradation of misfolded proteins in mitochondria; required for biogenesis and maintenance of mitochondria	133	0	1.64	1.13596
YBL023C	MCM2	Protein involved in DNA replication; component of the Mcm2-7 hexameric complex that binds chromatin as a part of the pre-replicative complex	53	0	0.13	0.336303
YBL024W	NCL1	S-adenosyl-L-methionine-dependent tRNA: m5C-methyltransferase, methylates cytosine to m5C at several positions in tRNAs and intron-containing pre-tRNAs; similar to Nop2p and human proliferation associated nucleolar protein p120	9	0	0	0
YBL025W	RRN10	Protein involved in promoting high level transcription of rDNA, subunit of UAF (upstream activation factor) for RNA polymerase I	10	0	0	0
YBL026W	LSM2	Lsm (Like Sm) protein; part of heteroheptameric complexes (Lsm2p-7p and either Lsm1p or 8p): cytoplasmic Lsm1p complex involved in mRNA decay; nuclear Lsm8p complex part of U6 snRNP and possibly involved in processing tRNA, snoRNA, and rRNA	42	0	0.18	0.40939
YBL027W	RPL19B	Protein component of the large (60S) ribosomal subunit, nearly identical to Rpl19Ap and has similarity to rat L19 ribosomal protein; rpl19a and rpl19b single null mutations result in slow growth, while the double null mutation is lethal	19	0	0	0
YBL028C	-	-	63	0	0.38	0.543691
YBL029C-A	-	-	69	0	0.33	0.566657
YBL030C	PET9	Major ADP/ATP carrier of the mitochondrial inner membrane, exchanges cytosolic ADP for mitochondrially synthesized ATP; required for viability in many common lab strains carrying a mutation in the polymorphic SAL1 gene	140	0	1.32	0.998799
YBL032W	HEK2	RNA binding protein with similarity to hnRNP-K that localizes to the cytoplasm and to subtelomeric DNA; required for the proper localization of ASH1 mRNA; involved in the regulation of telomere position effect and telomere length	98	0	0.45	0.572276
YBL033C	RIB1	GTP cyclohydrolase II; catalyzes the first step of the riboflavin biosynthesis pathway	16	0	0	0
YBL034C	STU1	Component of the mitotic spindle that binds to interpolar microtubules via its association with beta-tubulin (Tub2p); required for interpolar microtubules to provide an outward force on the spindle poles	62	0	0.42	0.550999
YBL036C	-	-	16	0	0	0
YBL037W	APL3	Alpha-adaptin, large subunit of the clathrin associated protein complex (AP-2); involved in vesicle mediated transport	62	0	0.36	0.5004
YBL038W	MRPL16	Mitochondrial ribosomal protein of the large subunit	62	0	0.45	0.622495
YBL039W-B	-	-	115	0	1.48	1.10887
YBL040C	ERD2	HDEL receptor, an integral membrane protein that binds to the HDEL motif in proteins destined for retention in the endoplasmic reticulum; has a role in maintenance of normal levels of ER-resident proteins	32	0	0.08	0.305941
YBL041W	PRE7	20S proteasome beta-type subunit	31	0	0.04	0.195959
YBL042C	FUI1	High affinity uridine permease, localized to the plasma membrane; not involved in uracil transport	55	0	0.4	0.583095
YBL043W	ECM13	Non-essential protein of unknown function	133	0	1.07	0.961821
YBL045C	COR1	Core subunit of the ubiquinol-cytochrome c reductase complex (bc1 complex), which is a component of the mitochondrial inner membrane electron transport chain	186	0	1.79	1.22715
YBL049W	MOH1	Protein of unknown function, has homology to kinase Snf7p; not required for growth on nonfermentable carbon sources; essential for viability in stationary phase	213	0	2.53	1.35244
YBL050W	SEC17	Peripheral membrane protein required for vesicular transport between ER and Golgi and for the 'priming' step in homotypic vacuole fusion, part of the cis-SNARE complex; has similarity to alpha-SNAP	82	0	0.8	0.774597
YBL051C	PIN4	Protein involved in G2/M phase progression and response to DNA damage, interacts with Rad53p; contains an RNA recognition motif, a nuclear localization signal, and several SQ/TQ cluster domains; hyperphosphorylated in response to DNA damage	58	0	0.39	0.545802
YBL052C	SAS3	Histone acetyltransferase catalytic subunit of NuA3 complex that acetylates histone H3, involved in transcriptional silencing; homolog of the mammalian MOZ proto-oncogene; sas3 gcn5 double mutation confers lethality	228	0	2.9	1.50665
YBL054W	-	-	98	0	0.86	0.98
YBL056W	PTC3	Type 2C protein phosphatase; dephosphorylates Hog1p (see also Ptc2p) to limit maximal kinase activity induced by osmotic stress; dephosphorylates T169 phosphorylated Cdc28p (see also Ptc2p); role in DNA checkpoint inactivation	111	0	1	0.87178
YBL058W	SHP1	UBX (ubiquitin regulatory X) domain-containing protein that regulates Glc7p phosphatase activity and interacts with Cdc48p; interacts with ubiquitylated proteins in vivo and is required for degradation of a ubiquitylated model substrate	28	0	0.04	0.195959
YBL059C-A	-	-	8	0	0	0
YBL061C	SKT5	Activator of Chs3p (chitin synthase III), recruits Chs3p to the bud neck via interaction with Bni4p; has similarity to Shc1p, which activates Chs3p during sporulation	55	0	0.46	0.573062
YBL064C	PRX1	Mitochondrial peroxiredoxin (1-Cys Prx) with thioredoxin peroxidase activity, has a role in reduction of hydroperoxides; induced during respiratory growth and under conditions of oxidative stress	32	0	0.09	0.286182
YBL068W	PRS4	5-phospho-ribosyl-1(alpha)-pyrophosphate synthetase, involved in nucleotide, histidine, and tryptophan biosynthesis; one of five related enzymes, which are active as heteromultimeric complexes	32	0	0.09	0.286182
YBL069W	AST1	Peripheral membrane protein that interacts with the plasma membrane ATPase Pma1p and has a role in its targeting to the plasma membrane, possibly by influencing its incorporation into lipid rafts	56	0	0.33	0.510979
YBL071W-A	KTI11	Protein required for synthesis of diphthamide, a modified histidine residue of translation elongation factor 2; functions with Dph1p, Dph2p, Jjj3p, and Dph5p; required, with Elongator complex, for modification of wobble nucleosides in tRNA	46	0	0.17	0.375633
YBL072C	RPS8A	Protein component of the small (40S) ribosomal subunit; identical to Rps8Bp and has similarity to rat S8 ribosomal protein	28	0	0	0
YBL075C	SSA3	ATPase involved in protein folding and the response to stress; plays a role in SRP-dependent cotranslational protein-membrane targeting and translocation; member of the heat shock protein 70 (HSP70) family; localized to the cytoplasm	24	0	0	0
YBL076C	ILS1	Cytoplasmic isoleucine-tRNA synthetase, target of the G1-specific inhibitor reveromycin A	8	0	0	0
YBL078C	ATG8	Protein required for autophagy; modified by the serial action of Atg4p, Atg7p, and Atg3p, and conjugated at the C terminus with phosphatidylethanolamine, to become the form essential for generation of autophagosomes	18	0	0	0
YBL080C	PET112	Protein required for mitochondrial translation; mutation is functionally complemented by a Bacillus subtilis ortholog	16	0	0	0
YBL081W	-	-	311	0	3.08	1.46068
YBL082C	ALG3	Dolichol-P-Man dependent alpha(1-3) mannosyltransferase, involved in the synthesis of dolichol-linked oligosaccharide donor for N-linked glycosylation of proteins	32	0	0.08	0.271293
YBL084C	CDC27	Subunit of the Anaphase-Promoting Complex/Cyclosome (APC/C), which is a ubiquitin-protein ligase required for degradation of anaphase inhibitors, including mitotic cyclins, during the metaphase/anaphase transition	121	0	1.38	1.04671
YBL086C	-	-	115	1	0.93	0.827708
YBL087C	RPL23A	Protein component of the large (60S) ribosomal subunit, identical to Rpl23Bp and has similarity to E. coli L14 and rat L23 ribosomal proteins	23	0	0	0
YBL089W	AVT5	Putative transporter, member of a family of seven S. cerevisiae genes (AVT1-7) related to vesicular GABA-glycine transporters	215	0	2.15	1.38834
YBL090W	MRP21	Mitochondrial ribosomal protein of the large subunit; MRP21 exhibits genetic interactions with mutations in the COX2 and COX3 mRNA 5'-untranslated leader sequences	7	0	0	0
YBL091C	MAP2	Methionine aminopeptidase, catalyzes the cotranslational removal of N-terminal methionine from nascent polypeptides; function is partially redundant with that of Map1p	22	0	0	0
YBL091C-A	SCS22	Protein involved in regulation of phospholipid metabolism; homolog of Scs2p; similar to D. melanogaster inturned protein	13	0	0	0
YBL092W	RPL32	Protein component of the large (60S) ribosomal subunit, has similarity to rat L32 ribosomal protein; overexpression disrupts telomeric silencing	32	0	0	0
YBL093C	ROX3	Subunit of the RNA polymerase II mediator complex; associates with core polymerase subunits to form the RNA polymerase II holoenzyme	99	0	0.94	0.869713
YBL095W	-	-	16	0	0	0
YBL098W	BNA4	Kynurenine 3-mono oxygenase, required for biosynthesis of nicotinic acid from tryptophan via kynurenine pathway	28	0	0.05	0.217945
YBL099W	ATP1	Alpha subunit of the F1 sector of mitochondrial F1F0 ATP synthase, which is a large, evolutionarily conserved enzyme complex required for ATP synthesis	296	0	2.65	1.35185
YBL101C	ECM21	Non-essential protein of unknown function; promoter contains several Gcn4p binding elements	284	0	3.1	1.60312
YBL102W	SFT2	Non-essential tetra-spanning membrane protein found mostly in the late Golgi, can suppress some sed5 alleles; may be part of the transport machinery, but precise function is unknown; similar to mammalian syntaxin 5	108	0	1.16	0.956243
YBL105C	PKC1	Protein serine/threonine kinase essential for cell wall remodeling during growth; localized to sites of polarized growth and the mother-daughter bud neck; homolog of the alpha, beta, and gamma isoforms of mammalian protein kinase C (PKC)	274	0	3.31	1.62908
YBL107C	-	-	19	0	0	0
YBR001C	NTH2	Putative neutral trehalase, required for thermotolerance and may mediate resistance to other cellular stresses	137	0	1.36	0.974885
YBR002C	RER2	Cis-prenyltransferase involved in dolichol synthesis; participates in endoplasmic reticulum (ER) protein sorting	23	0	0	0
YBR003W	COQ1	Hexaprenyl pyrophosphate synthetase, catalyzes the first step in ubiquinone (coenzyme Q) biosynthesis	32	0	0.08	0.271293
YBR005W	RCR1	Protein of the ER membrane involved in cell wall chitin deposition; may function in the endosomal-vacuolar trafficking pathway, helping determine whether plasma membrane proteins are degraded or routed to the plasma membrane	31	0	0.13	0.336303
YBR006W	UGA2	Succinate semialdehyde dehydrogenase involved in the utilization of gamma-aminobutyrate (GABA) as a nitrogen source; part of the 4-aminobutyrate and glutamate degradation pathways; localized to the cytoplasm	40	0	0.14	0.3747
YBR009C	HHF1	One of two identical histone H4 proteins (see also HHF2); core histone required for chromatin assembly and chromosome function; contributes to telomeric silencing; N-terminal domain involved in maintaining genomic integrity	36	0	0.01	0.0994987
YBR010W	HHT1	One of two identical histone H3 proteins (see also HHT2); core histone required for chromatin assembly, involved in heterochromatin-mediated telomeric and HM silencing; regulated by acetylation, methylation, and mitotic phosphorylation	28	0	0	0
YBR011C	IPP1	Cytoplasmic inorganic pyrophosphatase (PPase), catalyzes the rapid exchange of oxygens from Pi with water, highly expressed and essential for viability, active-site residues show identity to those from E. coli PPase	31	0	0.06	0.237487
YBR014C	GRX6	Putative thiol oxidoreductase; contains glutaredoxin domain; membrane localized	74	0	0.46	0.60696
YBR015C	MNN2	Alpha-1,2-mannosyltransferase, responsible for addition of the first alpha-1,2-linked mannose to form the branches on the mannan backbone of oligosaccharides, localizes to an early Golgi compartment	93	0	0.8	0.774597
YBR016W	-	-	49	0	0.14	0.3747
YBR018C	GAL7	Galactose-1-phosphate uridyl transferase, synthesizes glucose-1-phosphate and UDP-galactose from UDP-D-glucose and alpha-D-galactose-1-phosphate in the second step of galactose catabolism	77	0	0.6	0.648074
YBR022W	POA1	Phosphatase that is highly specific for ADP-ribose 1''-phosphate, a tRNA splicing metabolite; may have a role in regulation of tRNA splicing	21	0	0	0
YBR024W	SCO2	Protein anchored to the mitochondrial inner membrane, similar to Sco1p and may have a redundant function with Sco1p in delivery of copper to cytochrome c oxidase; interacts with Cox2p	92	0	0.71	0.791138
YBR025C	OLA1	P-loop ATPase with similarity to human OLA1 and bacterial YchF; identified as specifically interacting with the proteasome; protein levels are induced by hydrogen peroxide	21	0	0	0
YBR026C	ETR1	2-enoyl thioester reductase, member of the medium chain dehydrogenase/reductase family; localized to in mitochondria, where it has a probable role in fatty acid synthesis	3	0	0	0
YBR031W	RPL4A	N-terminally acetylated protein component of the large (60S) ribosomal subunit, nearly identical to Rpl4Bp and has similarity to E. coli L4 and rat L4 ribosomal proteins	16	0	0	0
YBR034C	HMT1	Nuclear SAM-dependent mono- and asymmetric arginine dimethylating methyltransferase that modifies hnRNPs, including Npl3p and Hrp1p, thus facilitating nuclear export of these proteins; required for viability of npl3 mutants	29	0	0.02	0.14
YBR035C	PDX3	Pyridoxine (pyridoxamine) phosphate oxidase, has homologs in E. coli and Myxococcus xanthus; transcription is under the general control of nitrogen metabolism	27	0	0.01	0.0994987
YBR036C	CSG2	Endoplasmic reticulum membrane protein, required for mannosylation of inositolphosphorylceramide and for growth at high calcium concentrations	21	0	0	0
YBR037C	SCO1	Copper-binding protein of the mitochondrial inner membrane, required for cytochrome c oxidase activity and respiration; may function to deliver copper to cytochrome c oxidase; has similarity to thioredoxins	33	0	0.04	0.195959
YBR039W	ATP3	Gamma subunit of the F1 sector of mitochondrial F1F0 ATP synthase, which is a large, evolutionarily conserved enzyme complex required for ATP synthesis	36	0	0.19	0.417013
YBR040W	FIG1	Integral membrane protein required for efficient mating; may participate in or regulate the low affinity Ca2+ influx system, which affects intracellular signaling and cell-cell fusion during mating	66	0	0.36	0.574804
YBR041W	FAT1	Fatty acid transporter and very long-chain fatty acyl-CoA synthetase, may form a complex with Faa1p or Faa4p that imports and activates exogenous fatty acids	35	0	0.08	0.271293
YBR042C	CST26	Protein of unknown function, affects chromosome stability when overexpressed	6	0	0	0
YBR043C	QDR3	Multidrug transporter of the major facilitator superfamily, required for resistance to quinidine, barban, cisplatin, and bleomycin	102	1	1.04	0.835703
YBR044C	TCM62	Protein involved in the assembly of the mitochondrial succinate dehydrogenase complex; putative chaperone	91	1	0.61	0.676683
YBR045C	GIP1	Meiosis-specific regulatory subunit of the Glc7p protein phosphatase, regulates spore wall formation and septin organization, required for expression of some late meiotic genes and for normal localization of Glc7p	108	0	1.02	0.787147
YBR046C	ZTA1	Zeta-crystallin homolog, found in the cytoplasm and nucleus; has similarity to E. coli quinone oxidoreductase and to human zeta-crystallin, which has quinone oxidoreductase activity	23	0	0	0
YBR047W	FMP23	Putative protein of unknown function; the authentic, non-tagged protein is detected in highly purified mitochondria in high-throughput studies	11	0	0	0
YBR048W	RPS11B	Protein component of the small (40S) ribosomal subunit; identical to Rps11Ap and has similarity to E. coli S17 and rat S11 ribosomal proteins	28	0	0.12	0.324962
YBR049C	REB1	RNA polymerase I enhancer binding protein; DNA binding protein which binds to genes transcribed by both RNA polymerase I and RNA polymerase II; required for termination of RNA polymerase I transcription	90	0	0.71	0.711266
YBR050C	REG2	Regulatory subunit of the Glc7p type-1 protein phosphatase; involved with Reg1p, Glc7p, and Snf1p in regulation of glucose-repressible genes, also involved in glucose-induced proteolysis of maltose permease	77	0	0.85	0.887412
YBR051W	-	-	795	9	9.4	2.64953
YBR052C	RFS1	Protein of unknown function; member of a flavodoxin-like fold protein family that includes Pst2p and Ycp4p; green fluorescent protein (GFP)-fusion protein localizes to the cytoplasm in a punctate pattern	61	0	0.29	0.475289
YBR053C	-	-	24	0	0	0
YBR054W	YRO2	Putative protein of unknown function; the authentic, non-tagged protein is detected in highly purified mitochondria in high-throughput studies; transcriptionally regulated by Haa1p	314	0	2.43	1.35834
YBR056W	-	-	70	0	0.57	0.696491
YBR056W-A	-	-	10	0	0	0
YBR057C	MUM2	Cytoplasmic protein essential for meiotic DNA replication and sporulation; interacts with Orc2p, which is a component of the origin recognition complex	99	0	0.9	0.830662
YBR058C-A	TSC3	Protein that stimulates the activity of serine palmitoyltransferase (Lcb1p, Lcb2p) several-fold; involved in sphingolipid biosynthesis	59	0	0.44	0.60531
YBR059C	AKL1	Ser-Thr protein kinase, member (with Ark1p and Prk1p) of the Ark kinase family; involved in endocytosis and actin cytoskeleton organization	136	0	1.11	0.926229
YBR061C	TRM7	2'-O-ribose methyltransferase, methylates the 2'-O-ribose of nucleotides at positions 32 and 34 of the tRNA anticodon loop	7	0	0	0
YBR062C	-	-	2	0	0	0
YBR063C	-	-	67	0	0.43	0.636475
YBR065C	ECM2	Pre-mRNA splicing factor, facilitates the cooperative formation of U2/U6 helix II in association with stem II in the spliceosome, function may be regulated by Slu7p	75	0	0.85	0.852936
YBR066C	NRG2	Transcriptional repressor that mediates glucose repression and negatively regulates filamentous growth; has similarity to Nrg1p	60	0	0.35	0.517204
YBR067C	TIP1	Major cell wall mannoprotein with possible lipase activity; transcription is induced by heat- and cold-shock; member of the Srp1p/Tip1p family of serine-alanine-rich proteins	51	0	0.16	0.392938
YBR068C	BAP2	High-affinity leucine permease, functions as a branched-chain amino acid permease involved in the uptake of leucine, isoleucine and valine; contains 12 predicted transmembrane domains	73	0	0.65	0.638357
YBR069C	TAT1	Amino acid transport protein for valine, leucine, isoleucine, and tyrosine, low-affinity tryptophan and histidine transporter; overexpression confers FK506 resistance	105	0	0.7	0.714143
YBR070C	ALG14	Component of UDP-GlcNAc transferase required for the second step of dolichyl-linked oligosaccharide synthesis; anchors the catalytic subunit Alg13p to the ER membrane; similar to bacterial and human glycosyltransferases	69	0	0.56	0.682935
YBR071W	-	-	72	0	0.47	0.590847
YBR072W	HSP26	Small heat shock protein (sHSP) with chaperone activity; forms hollow, sphere-shaped oligomers that suppress unfolded proteins aggregation; oligomer activation requires a heat-induced conformational change; not expressed in unstressed cells	74	0	0.3	0.519615
YBR073W	RDH54	DNA-dependent ATPase, stimulates strand exchange by modifying the topology of double-stranded DNA; involved in the recombinational repair of double-strand breaks in DNA during mitosis and meiosis; proposed to be involved in crossover interference	399	5	5.09	1.85524
YBR074W	-	-	23	0	0	0
YBR076C-A	-	-	33	0	0.05	0.217945
YBR076W	ECM8	Non-essential protein of unknown function	214	3	1.96	1.15689
YBR077C	SLM4	Component of the EGO complex, which is involved in the regulation of microautophagy, and of the GSE complex, which is required for proper sorting of amino acid permease Gap1p; gene exhibits synthetic genetic interaction with MSS4	65	0	0.44	0.571314
YBR078W	ECM33	GPI-anchored protein of unknown function, has a possible role in apical bud growth; GPI-anchoring on the plasma membrane crucial to function; similar to Sps2p and Pst1p	176	0	1.38	1.02742
YBR079C	RPG1	Subunit of the core complex of translation initiation factor 3(eIF3), essential for translation; part of a subcomplex (Prt1p-Rpg1p-Nip1p) that stimulates binding of mRNA and tRNA(i)Met to ribosomes	337	1	3.59	1.67389
YBR080C	SEC18	ATPase required for the release of Sec17p during the 'priming' step in homotypic vacuole fusion and for ER to Golgi transport; homolog of the mammalian NSF	29	0	0.02	0.14
YBR082C	UBC4	Ubiquitin-conjugating enzyme (E2), mediates degradation of short-lived and abnormal proteins; interacts with E3-CaM in ubiquitinating calmodulin; interacts with many SCF ubiquitin protein ligases; component of the cellular stress response	65	0	0.31	0.560268
YBR083W	TEC1	Transcription factor required for full Ty1 epxression, Ty1-mediated gene activation, and haploid invasive and diploid pseudohyphal growth; TEA/ATTS DNA-binding domain family member	47	0	0.18	0.384187
YBR084C-A	RPL19A	Protein component of the large (60S) ribosomal subunit, nearly identical to Rpl19Bp and has similarity to rat L19 ribosomal protein; rpl19a and rpl19b single null mutations result in slow growth, while the double null mutation is lethal	23	0	0	0
YBR084W	MIS1	Mitochondrial C1-tetrahydrofolate synthase, involved in interconversion between different oxidation states of tetrahydrofolate (THF); provides activities of formyl-THF synthetase, methenyl-THF cyclohydrolase, and methylene-THF dehydrogenase	74	0	0.58	0.666033
YBR085C-A	-	-	29	0	0	0
YBR086C	IST2	Plasma membrane protein that may be involved in osmotolerance, localizes to the mother cell in small-budded cells and to the bud in medium- and large-budded cells; mRNA is transported to the bud tip by an actomyosin-driven process	242	1	2.68	1.32575
YBR087W	RFC5	Subunit of heteropentameric Replication factor C (RF-C), which is a DNA binding protein and ATPase that acts as a clamp loader of the proliferating cell nuclear antigen (PCNA) processivity factor for DNA polymerases delta and epsilon	11	0	0	0
YBR088C	POL30	Proliferating cell nuclear antigen (PCNA), functions as the sliding clamp for DNA polymerase delta; may function as a docking site for other proteins required for mitotic and meiotic chromosomal DNA replication and for DNA repair	62	0	0.29	0.475289
YBR089C-A	NHP6B	High-mobility group non-histone chromatin protein, functionally redundant with Nhp6Ap; homologous to mammalian high mobility group proteins 1 and 2; acts to recruit transcription factor Rcs1p to certain promoters	66	0	0.13	0.364829
YBR091C	MRS5	Essential protein of the inner mitochondrial membrane, peripherally localized; component of the TIM22 complex, which is a twin-pore translocase that mediates insertion of numerous multispanning inner membrane proteins	41	0	0.12	0.324962
YBR092C	PHO3	Constitutively expressed acid phosphatase similar to Pho5p; brought to the cell surface by transport vesicles; hydrolyzes thiamin phosphates in the periplasmic space, increasing cellular thiamin uptake; expression is repressed by thiamin	31	0	0.05	0.217945
YBR093C	PHO5	Repressible acid phosphatase (1 of 3) that also mediates extracellular nucleotide-derived phosphate hydrolysis; secretory pathway derived cell surface glycoprotein; induced by phosphate starvation and coordinately regulated by PHO4 and PHO2	35	0	0.09	0.286182
YBR094W	PBY1	Putative tubulin tyrosine ligase associated with P-bodies	66	0	0.43	0.587452
YBR096W	-	-	82	0	0.43	0.604235
YBR097W	VPS15	Myristoylated serine/threonine protein kinase involved in vacuolar protein sorting; functions as a membrane-associated complex with Vps34p; active form recruits Vps34p to the Golgi membrane; interacts with the GDP-bound form of Gpa1p	31	0	0.01	0.0994987
YBR099C	-	-	187	3	1.89	1.15668
YBR101C	FES1	Hsp70 (Ssa1p) nucleotide exchange factor, cytosolic homolog of Sil1p, which is the nucleotide exchange factor for BiP (Kar2p) in the endoplasmic reticulum	50	0	0.12	0.324962
YBR103W	SIF2	WD40 repeat-containing subunit of the Set3C histone deacetylase complex, which represses early/middle sporulation genes; antagonizes telomeric silencing; binds specifically to the Sir4p N-terminus	166	0	1.75	1.06184
YBR104W	YMC2	Mitochondrial protein, putative inner membrane transporter with a role in oleate metabolism and glutamate biosynthesis; member of the mitochondrial carrier (MCF) family; has similarity with Ymc1p	60	0	0.42	0.586174
YBR105C	VID24	Peripheral membrane protein located at Vid (vacuole import and degradation) vesicles; regulates fructose-1,6-bisphosphatase (FBPase) targeting to the vacuole; involved in proteasome-dependent catabolite degradation of FBPase	28	0	0.06	0.237487
YBR106W	PHO88	Probable membrane protein, involved in phosphate transport; pho88 pho86 double null mutant exhibits enhanced synthesis of repressible acid phosphatase at high inorganic phosphate concentrations	33	0	0	0
YBR109C	CMD1	Calmodulin; Ca++ binding protein that regulates Ca++ independent processes (mitosis, bud growth, actin organization, endocytosis, etc.) and Ca++ dependent processes (stress-activated pathways), targets include Nuf1p, Myo2p and calcineurin	44	0	0.12	0.324962
YBR111C	YSA1	Nudix hydrolase family member with ADP-ribose pyrophosphatase activity	8	0	0	0
YBR111W-A	SUS1	Protein involved in mRNA export coupled transcription activation; component of the SAGA histone acetylase complex	28	0	0.05	0.217945
YBR112C	CYC8	General transcriptional co-repressor, acts together with Tup1p; also acts as part of a transcriptional co-activator complex that recruits the SWI/SNF and SAGA complexes to promoters	532	0	4.75	1.58351
YBR115C	LYS2	Alpha aminoadipate reductase, catalyzes the reduction of alpha-aminoadipate to alpha-aminoadipate 6-semialdehyde, which is the fifth step in biosynthesis of lysine; activation requires posttranslational phosphopantetheinylation by Lys5p	44	0	0.22	0.414246
YBR118W	TEF2	Translational elongation factor EF-1 alpha; also encoded by TEF1; functions in the binding reaction of aminoacyl-tRNA (AA-tRNA) to ribosomes	22	0	0	0
YBR119W	MUD1	U1 snRNP A protein, homolog of human U1-A; involved in nuclear mRNA splicing	70	0	0.22	0.437721
YBR120C	CBP6	Mitochondrial translational activator of the COB mRNA	54	0	0.24	0.427083
YBR121C	GRS1	Cytoplasmic and mitochondrial glycyl-tRNA synthase that ligates glycine to the cognate anticodon bearing tRNA; transcription termination factor that may interact with the 3'-end of pre-mRNA to promote 3'-end formation	149	0	1.45	1.08051
YBR122C	MRPL36	Mitochondrial ribosomal protein of the large subunit; overproduction suppresses mutations in the COX2 leader peptide-encoding region	40	0	0.07	0.255147
YBR123C	TFC1	One of six subunits of the RNA polymerase III transcription initiation factor complex (TFIIIC); part of the TauA globular domain of TFIIIC that binds DNA at the BoxA promoter sites of tRNA and similar genes; human homolog is TFIIIC-63	68	0	0.43	0.570175
YBR126C	TPS1	Synthase subunit of trehalose-6-phosphate synthase/phosphatase complex, which synthesizes the storage carbohydrate trehalose; also found in a monomeric form; expression is induced by the stress response and repressed by the Ras-cAMP pathway	95	0	0.7	0.728011
YBR127C	VMA2	Subunit B of the eight-subunit V1 peripheral membrane domain of the vacuolar H+-ATPase (V-ATPase), an electrogenic proton pump found throughout the endomembrane system; contains nucleotide binding sites; also detected in the cytoplasm	55	0	0.44	0.637495
YBR129C	OPY1	Protein of unknown function, overproduction blocks cell cycle arrest in the presence of mating pheromone; the authentic, non-tagged protein is detected in highly purified mitochondria in high-throughput studies	30	0	0.04	0.195959
YBR130C	SHE3	Protein that acts as an adaptor between Myo4p and the She2p-mRNA complex; part of the mRNA localization machinery that restricts accumulation of certain proteins to the bud; also required for cortical ER inheritance	60	0	0.19	0.417013
YBR132C	AGP2	High affinity polyamine permease, preferentially uses spermidine over putrescine; expression is down-regulated by osmotic stress; plasma membrane carnitine transporter, also functions as a low-affinity amino acid permease	154	0	1.41	1.00095
YBR135W	CKS1	Cyclin-dependent protein kinase regulatory subunit and adaptor; modulates proteolysis of M-phase targets through interactions with the proteasome; role in transcriptional regulation, recruiting proteasomal subunits to target gene promoters	27	0	0	0
YBR136W	MEC1	Genome integrity checkpoint protein and PI kinase superfamily member; signal transducer required for cell cycle arrest and transcriptional responses prompted by damaged or unreplicated DNA; monitors and participates in meiotic recombination	256	3	2.41	1.31221
YBR137W	-	-	62	0	0.35	0.53619
YBR138C	-	-	30	0	0.01	0.0994987
YBR139W	-	-	11	0	0	0
YBR142W	MAK5	Essential nucleolar protein, putative DEAD-box RNA helicase required for maintenance of M1 dsRNA virus; involved in biogenesis of large (60S) ribosomal subunits	47	0	0.29	0.495883
YBR143C	SUP45	Polypeptide release factor involved in translation termination; mutant form acts as a recessive omnipotent suppressor	30	0	0.06	0.237487
YBR145W	ADH5	Alcohol dehydrogenase isoenzyme V; involved in ethanol production	56	0	0.2	0.4
YBR146W	MRPS9	Mitochondrial ribosomal protein of the small subunit	63	0	0.56	0.682935
YBR147W	-	-	25	0	0.02	0.14
YBR148W	YSW1	Protein expressed specifically in spores	44	0	0.15	0.357071
YBR149W	ARA1	NADP+ dependent arabinose dehydrogenase, involved in carbohydrate metabolism; purified as homodimer; naturally occurs with a N-terminus degradation product	42	0	0.07	0.291719
YBR151W	APD1	Protein of unknown function, required for normal localization of actin patches and for normal tolerance of sodium ions and hydrogen peroxide; localizes to both cytoplasm and nucleus	108	0	1.11	0.936963
YBR152W	SPP381	mRNA splicing factor, component of U4/U6.U5 tri-snRNP; interacts genetically and physically with Prp38p	33	0	0.09	0.286182
YBR153W	RIB7	Diaminohydroxyphoshoribosylaminopyrimidine deaminase; catalyzes the second step of the riboflavin biosynthesis pathway	55	0	0.35	0.517204
YBR154C	RPB5	RNA polymerase subunit ABC27, common to RNA polymerases I, II, and III; contacts DNA and affects transactivation	83	0	0.74	0.729657
YBR157C	ICS2	Protein of unknown function; null mutation does not confer any obvious defects in growth, spore germination, viability, or carbohydrate utilization	34	0	0.07	0.255147
YBR158W	AMN1	Protein required for daughter cell separation, multiple mitotic checkpoints, and chromosome stability; contains 12 degenerate leucine-rich repeat motifs; expression is induced by the Mitotic Exit Network (MEN)	263	1	2.26	1.33132
YBR159W	IFA38	Microsomal beta-keto-reductase; contains oleate response element (ORE) sequence in the promoter region; mutants exhibit reduced VLCFA synthesis, accumulate high levels of dihydrosphingosine, phytosphingosine and medium-chain ceramides	55	0	0.33	0.566657
YBR162W-A	YSY6	Protein whose expression suppresses a secretory pathway mutation in E. coli; has similarity to the mammalian RAMP4 protein involved in secretion	10	0	0	0
YBR164C	ARL1	Soluble GTPase with a role in regulation of membrane traffic; regulates potassium influx; G protein of the Ras superfamily, similar to ADP-ribosylation factor	135	0	1.74	1.21342
YBR165W	UBS1	Ubiquitin-conjugating enzyme suppressor that functions as a general positive regulator of Cdc34p activity; nuclear protein that may represent a link between nucleocytoplasmic transport and ubiquitin ligase activity	89	0	0.86	0.748599
YBR166C	TYR1	Prephenate dehydrogenase involved in tyrosine biosynthesis, expression is dependent on phenylalanine levels	42	0	0.21	0.407308
YBR167C	POP7	Subunit of both RNase MRP, which cleaves pre-rRNA, and nuclear RNase P, which cleaves tRNA precursors to generate mature 5' ends	250	3	2.52	1.26079
YBR168W	PEX32	Peroxisomal integral membrane protein, involved in negative regulation of peroxisome size; partially functionally redundant with Pex31p; genetic interactions suggest action at a step downstream of steps mediated by Pex28p and Pex29p	87	0	0.57	0.651997
YBR169C	SSE2	Member of the heat shock protein 70 (HSP70) family; may be involved in protein folding; localized to the cytoplasm; highly homologous to the heat shock protein Sse1p	62	0	0.3	0.519615
YBR170C	NPL4	Endoplasmic reticulum and nuclear membrane protein, forms a complex with Cdc48p and Ufd1p that recognizes ubiquitinated proteins in the endoplasmic reticulum and delivers them to the proteasome for degradation	73	0	0.48	0.556417
YBR171W	SEC66	Non-essential subunit of Sec63 complex (Sec63p, Sec62p, Sec66p and Sec72p); with Sec61 complex, Kar2p/BiP and Lhs1p forms a channel competent for SRP-dependent and post-translational SRP-independent protein targeting and import into the ER	26	0	0.03	0.170587
YBR172C	SMY2	Protein of unknown function that interacts with Myo2p; has similarity to S. pombe Mpd2	248	1	1.69	1.12867
YBR173C	UMP1	Short-lived chaperone required for correct maturation of the 20S proteasome; may inhibit premature dimerization of proteasome half-mers; degraded by proteasome upon completion of its assembly	28	0	0.01	0.0994987
YBR176W	ECM31	Ketopantoate hydroxymethyltransferase, required for pantothenic acid biosynthesis, converts 2-oxoisovalerate into 2-dehydropantoate	118	0	0.98	0.836421
YBR177C	EHT1	Acyl-coenzymeA:ethanol O-acyltransferase that plays a minor role in medium-chain fatty acid ethyl ester biosynthesis; contains esterase activity; localizes to lipid particles and the mitochondrial outer membrane	20	0	0	0
YBR180W	DTR1	Multidrug resistance dityrosine transporter of the major facilitator superfamily, essential for spore wall synthesis, facilitates the translocation of bisformyl dityrosine through the prospore membrane	14	0	0	0
YBR181C	RPS6B	Protein component of the small (40S) ribosomal subunit; identical to Rps6Ap and has similarity to rat S6 ribosomal protein	25	0	0.01	0.0994987
YBR182C	SMP1	Putative transcription factor involved in regulating the response to osmotic stress; member of the MADS-box family of transcription factors	111	0	0.85	0.804674
YBR183W	YPC1	Alkaline ceramidase that also has reverse (CoA-independent) ceramide synthase activity, catalyzes both breakdown and synthesis of phytoceramide; overexpression confers fumonisin B1 resistance	55	0	0.42	0.568859
YBR184W	-	-	235	2	2.79	1.51192
YBR185C	MBA1	Protein involved in assembly of mitochondrial respiratory complexes; may act as a receptor for proteins destined for export from the mitochondrial matrix to the inner membrane	19	0	0	0
YBR186W	PCH2	Nucleolar component of the pachytene checkpoint, which prevents chromosome segregation when recombination and chromosome synapsis are defective; also represses meiotic interhomolog recombination in the rDNA	55	0	0.26	0.460869
YBR187W	GDT1	Putative protein of unknown function; expression is reduced in a gcr1 null mutant; GFP-fusion protein localizes to the vacuole; expression pattern and physical interactions suggest a possible role in ribosome biogenesis	84	0	0.82	0.74
YBR188C	NTC20	Member of a complex, including Prp19p, that binds to the spliceosome; required for pre-mRNA splicing	28	0	0.01	0.0994987
YBR189W	RPS9B	Protein component of the small (40S) ribosomal subunit; nearly identical to Rps9Ap and has similarity to E. coli S4 and rat S9 ribosomal proteins	23	0	0	0
YBR191W	RPL21A	Protein component of the large (60S) ribosomal subunit, nearly identical to Rpl21Bp and has similarity to rat L21 ribosomal protein	22	0	0	0
YBR193C	MED8	Subunit of the RNA polymerase II mediator complex; associates with core polymerase subunits to form the RNA polymerase II holoenzyme; essential for transcriptional regulation	382	3	5.15	2.06579
YBR194W	SOY1	Protein proposed to be associated with the nuclear pore complex	69	0	0.26	0.460869
YBR195C	MSI1	Subunit of chromatin assembly factor I (CAF-1), negative regulator of the RAS/cAMP pathway via sequestration of Npr1p kinase; localizes to the nucleus and cytoplasm; homologous to human retinoblastoma binding proteins RbAp48 and RbAp46	46	0	0.2	0.4
YBR196C	PGI1	Glycolytic enzyme phosphoglucose isomerase, catalyzes the interconversion of glucose-6-phosphate and fructose-6-phosphate; required for cell cycle progression and completion of the gluconeogenic events of sporulation	9	0	0	0
YBR197C	-	-	10	0	0	0
YBR198C	TAF5	Subunit (90 kDa) of TFIID and SAGA complexes, involved in RNA polymerase II transcription initiation and in chromatin modification	78	0	0.76	0.665132
YBR199W	KTR4	Putative mannosyltransferase involved in protein glycosylation; member of the KRE2/MNT1 mannosyltransferase family	85	0	0.42	0.586174
YBR200W	BEM1	Protein containing SH3-domains, involved in establishing cell polarity and morphogenesis; functions as a scaffold protein for complexes that include Cdc24p, Ste5p, Ste20p, and Rsr1p	30	0	0.07	0.255147
YBR201C-A	-	-	196	0	1.76	1.07815
YBR201W	DER1	Endoplasmic reticulum membrane protein, required for ER-associated protein degradation of misfolded or unassembled proteins; N- and C- termini protrude into the cytoplasm, has similarity to Dfm1p	122	0	1.12	0.84
YBR203W	COS111	Protein required for resistance to the antifungal drug ciclopirox olamine; not related to the subtelomerically-encoded COS family; the authentic, non-tagged protein is detected in highly purified mitochondria in high-throughput studies	151	0	1.93	1.18537
YBR204C	-	-	872	12	9.6	2.81069
YBR205W	KTR3	Putative alpha-1,2-mannosyltransferase involved in O- and N-linked protein glycosylation; member of the KRE2/MNT1 mannosyltransferase family	21	0	0	0
YBR207W	FTH1	Putative high affinity iron transporter involved in transport of intravacuolar stores of iron; forms complex with Fet5p; expression is regulated by iron; proposed to play indirect role in endocytosis	55	0	0.37	0.559553
YBR208C	DUR1,2	Urea amidolyase, contains both urea carboxylase and allophanate hydrolase activities, degrades urea to CO2 and NH3; expression sensitive to nitrogen catabolite repression and induced by allophanate, an intermediate in allantoin degradation	459	5	5.8	2.14942
YBR210W	ERV15	Protein involved in export of proteins from the endoplasmic reticulum, has similarity to Erv14p	163	1	1.47	0.994535
YBR211C	AME1	Essential kinetochore protein associated with microtubules and spindle pole bodies; component of the kinetochore sub-complex COMA (Ctf19p, Okp1p, Mcm21p, Ame1p); involved in spindle checkpoint maintenance	113	0	1.08	0.955824
YBR212W	NGR1	RNA binding protein that negatively regulates growth rate; interacts with the 3' UTR of the mitochondrial porin (POR1) mRNA and enhances its degradation; overexpression impairs mitochondrial function; expressed in stationary phase	426	0	3.98	1.73194
YBR213W	MET8	Bifunctional dehydrogenase and ferrochelatase, involved in the biosynthesis of siroheme, a prosthetic group used by sulfite reductase; required for sulfate assimilation and methionine biosynthesis	68	1	0.46	0.590254
YBR214W	SDS24	One of two S. cerevisiae homologs (Sds23p and Sds24p) of the Schizosaccharomyces pombe Sds23 protein, which genetic studies have implicated in APC/cyclosome regulation; may play an indirect role in fluid-phase endocytosis	79	0	0.22	0.46
YBR216C	YBP1	Protein required for oxidation of specific cysteine residues of the transcription factor Yap1p, resulting in the nuclear localization of Yap1p in response to stress	12	0	0	0
YBR217W	ATG12	Ubiquitin-like modifier, conjugated via an isopeptide bond to a lysine residue of Atg5p by the E1 enzyme, Atg7p, and the E2 enzyme, Atg10p, a step that is essential for autophagy	59	1	0.36	0.52
YBR218C	PYC2	Pyruvate carboxylase isoform, cytoplasmic enzyme that converts pyruvate to oxaloacetate; highly similar to isoform Pyc1p but differentially regulated; mutations in the human homolog are associated with lactic acidosis	143	0	1.38	1.04671
YBR220C	-	-	67	0	0.71	0.752263
YBR221C	PDB1	E1 beta subunit of the pyruvate dehydrogenase (PDH) complex, which is an evolutionarily-conserved multi-protein complex found in mitochondria	205	0	1.54	1.06226
YBR222C	PCS60	Peroxisomal AMP-binding protein, localizes to both the peroxisomal peripheral membrane and matrix, expression is highly inducible by oleic acid, similar to E. coli long chain acyl-CoA synthetase	21	0	0	0
YBR230C	OM14	Integral mitochondrial outer membrane protein; abundance is decreased in cells grown in glucose relative to other carbon sources; appears to contain 3 alpha-helical transmembrane segments; ORF encodes a 97-basepair intron	23	0	0	0
YBR230W-A	-	-	60	0	0.22	0.437721
YBR231C	SWC5	Protein of unknown function, component of the SWR1 complex, which exchanges histone variant H2AZ (Htz1p) for chromatin-bound histone H2A	53	0	0.33	0.530189
YBR233W	PBP2	RNA binding protein with similarity to mammalian heterogeneous nuclear RNP K protein, involved in the regulation of telomere position effect and telomere length	128	0	0.77	0.810617
YBR233W-A	DAD3	Essential subunit of the Dam1 complex (aka DASH complex), couples kinetochores to the force produced by MT depolymerization thereby aiding in chromosome segregation; is transferred to the kinetochore prior to mitosis	29	0	0.04	0.195959
YBR234C	ARC40	Subunit of the ARP2/3 complex, which is required for the motility and integrity of cortical actin patches	31	0	0.08	0.271293
YBR235W	-	-	58	0	0.44	0.60531
YBR237W	PRP5	RNA helicase in the DEAD-box family, necessary for prespliceosome formation, bridges U1 and U2 snRNPs and enables stable U2 snRNP association with intron RNA	44	0	0.32	0.526878
YBR239C	-	-	246	3	2.93	1.52483
YBR241C	-	-	25	0	0.02	0.14
YBR242W	-	-	109	0	0.81	0.820914
YBR243C	ALG7	UDP-N-acetyl-glucosamine-1-P transferase, transfers Glc-Nac-P from UDP-GlcNac to Dol-P in the ER in the first step of the dolichol pathway of protein asparagine-linked glycosylation; inhibited by tunicamycin	17	0	0	0
YBR244W	GPX2	Phospholipid hydroperoxide glutathione peroxidase induced by glucose starvation that protects cells from phospholipid hydroperoxides and nonphospholipid peroxides during oxidative stress	24	0	0	0
YBR247C	ENP1	Protein associated with U3 and U14 snoRNAs, required for pre-rRNA processing and 40S ribosomal subunit synthesis; localized in the nucleus and concentrated in the nucleolus	7	0	0	0
YBR248C	HIS7	Imidazole glycerol phosphate synthase (glutamine amidotransferase:cyclase), catalyzes the fifth and sixth steps of histidine biosynthesis and also produces 5-aminoimidazole-4-carboxamide ribotide (AICAR), a purine precursor	113	0	1.31	0.945463
YBR249C	ARO4	3-deoxy-D-arabino-heptulosonate-7-phosphate (DAHP) synthase, catalyzes the first step in aromatic amino acid biosynthesis and is feedback-inhibited by tyrosine or high concentrations of phenylalanine or tryptophan	90	0	0.68	0.733212
YBR250W	SPO23	Protein of unknown function; associates with meiosis-specific protein Spo1p	29	0	0.05	0.217945
YBR251W	MRPS5	Mitochondrial ribosomal protein of the small subunit	34	0	0.19	0.392301
YBR252W	DUT1	dUTPase, catalyzes hydrolysis of dUTP to dUMP and PPi, thereby preventing incorporation of uracil into DNA during replication; critical for the maintenance of genetic stability	17	0	0	0
YBR253W	SRB6	Subunit of the RNA polymerase II mediator complex; associates with core polymerase subunits to form the RNA polymerase II holoenzyme; essential for transcriptional regulation	61	1	0.43	0.533948
YBR254C	TRS20	One of 10 subunits of the transport protein particle (TRAPP) complex of the cis-Golgi which mediates vesicle docking and fusion; mutations in the human homolog cause the spondyloepiphyseal dysplasia tarda (SEDL) disorder	13	0	0	0
YBR255C-A	-	-	37	0	0.05	0.217945
YBR256C	RIB5	Riboflavin synthase; catalyzes the last step of the riboflavin biosynthesis pathway	8	0	0	0
YBR257W	POP4	Subunit of both RNase MRP, which cleaves pre-rRNA, and nuclear RNase P, which cleaves tRNA precursors to generate mature 5' ends; binds to the RPR1 RNA subunit in Rnase P	31	0	0.01	0.0994987
YBR258C	SHG1	Subunit of the COMPASS (Set1C) complex, which methylates histone H3 on lysine 4 and is required in transcriptional silencing near telomeres	23	0	0	0
YBR259W	-	-	46	0	0.39	0.545802
YBR260C	RGD1	GTPase-activating protein (RhoGAP) for Rho3p and Rho4p, possibly involved in control of actin cytoskeleton organization	3	0	0	0
YBR262C	FMP51	Putative protein of unknown function; the authentic, non-tagged protein is detected in highly purified mitochondria in high-throughput studies	44	0	0.07	0.255147
YBR264C	YPT10	GTP binding protein that contains the PEST signal sequence specific for proteolytic enzymes; may be involved in vesicular transport; overexpression leads to accumulation of Golgi-like cisternae with budding vesicles	15	0	0	0
YBR265W	TSC10	3-ketosphinganine reductase, catalyzes the second step in phytosphingosine synthesis, essential for growth in the absence of exogenous dihydrosphingosine or phytosphingosine, member of short chain dehydrogenase/reductase protein family	23	0	0	0
YBR267W	REI1	Cytoplasmic pre-60S factor; required for the correct recycling of shuttling factors Alb1, Arx1 and Tif6 at the end of the ribosomal large subunit biogenesis; involved in bud growth in the mitotic signaling network	12	0	0	0
YBR268W	MRPL37	Mitochondrial ribosomal protein of the large subunit	30	0	0.07	0.255147
YBR269C	FMP21	Putative protein of unknown function; the authentic, non-tagged protein is detected in highly purified mitochondria in high-throughput studies	21	0	0	0
YBR270C	BIT2	Hypothetical protein	197	1	2.61	1.26408
YBR272C	HSM3	Protein of unknown function, involved in DNA mismatch repair during slow growth; has weak similarity to Msh1p	15	0	0	0
YBR273C	UBX7	UBX (ubiquitin regulatory X) domain-containing protein that interacts with Cdc48p	31	0	0.02	0.14
YBR274W	CHK1	Serine/threonine kinase and DNA damage checkpoint effector, mediates cell cycle arrest via phosphorylation of Pds1p; phosphorylated by checkpoint signal transducer Mec1p; homolog of S. pombe and mammalian Chk1 checkpoint kinase	38	0	0.25	0.455522
YBR276C	PPS1	Protein phosphatase with specificity for serine, threonine, and tyrosine residues; has a role in the DNA synthesis phase of the cell cycle	125	0	0.73	0.810617
YBR279W	PAF1	RNAP II-associated protein; defines large complex biochemically and functionally distinct from the Srb-Mediator form of Pol II holoenzyme; required for full expression of a subset of cell cycle-regulated genes; homolog of human PD2/hPAF1	51	0	0.37	0.50309
YBR280C	SAF1	F-Box protein involved in proteasome-dependent degradation of Aah1p during entry of cells into quiescence; interacts with Skp1	3	0	0	0
YBR281C	DUG2	Probable di- and tri-peptidase; forms a complex with Dug1p and Dug3p to degrade glutathione (GSH) and other peptides containing a gamma-glu-X bond in an alternative pathway to GSH degradation by gamma-glutamyl transpeptidase (Ecm38p)	414	4	5.52	1.80266
YBR282W	MRPL27	Mitochondrial ribosomal protein of the large subunit	47	0	0.28	0.511468
YBR283C	SSH1	Subunit of the Ssh1 translocon complex; Sec61p homolog involved in co-translational pathway of protein translocation; not essential	153	0	1.46	0.93188
YBR284W	-	-	370	4	5.07	1.84529
YBR285W	-	-	137	0	0.86	0.76184
YBR286W	APE3	Vacuolar aminopeptidase Y, processed to mature form by Prb1p	13	0	0	0
YBR287W	ZSP1	Protein of unknown function; mutation results in a zinc sensitive phenotype	33	0	0.03	0.170587
YBR290W	BSD2	Heavy metal ion homeostasis protein, facilitates trafficking of Smf1p and Smf2p metal transporters to the vacuole where they are degraded, controls metal ion transport, prevents metal hyperaccumulation, functions in copper detoxification	30	0	0.06	0.237487
YBR294W	SUL1	High affinity sulfate permease; sulfate uptake is mediated by specific sulfate transporters Sul1p and Sul2p, which control the concentration of endogenous activated sulfate intermediates	97	0	0.56	0.652993
YBR296C	PHO89	Na+/Pi cotransporter, active in early growth phase; similar to phosphate transporters of Neurospora crassa; transcription regulated by inorganic phosphate concentrations and Pho4p	66	0	0.43	0.636475
YBR297W	MAL33	MAL-activator protein, part of complex locus MAL3; nonfunctional in genomic reference strain S288C	32	1	0.13	0.336303
YBR298C	MAL31	Maltose permease, high-affinity maltose transporter (alpha-glucoside transporter); encoded in the MAL3 complex locus; member of the 12 transmembrane domain superfamily of sugar transporters; functional in genomic reference strain S288C	426	2	5.1	1.74642
YBR300C	-	-	278	2	3.24	1.37201
YCL001W	RER1	Protein involved in retention of membrane proteins, including Sec12p, in the ER; localized to Golgi; functions as a retrieval receptor in returning membrane proteins to the ER	26	0	0.03	0.170587
YCL002C	-	-	37	0	0.21	0.495883
YCL005W-A	VMA9	Vacuolar H+ ATPase subunit e of the V-ATPase V0 subcomplex; essential for vacuolar acidification; interacts with the V-ATPase assembly factor Vma21p in the ER; involved in V0 biogenesis	25	0	0.03	0.170587
YCL007C	-	-	346	3	3.32	1.54842
YCL008C	STP22	Component of the ESCRT-I complex, which is involved in ubiquitin-dependent sorting of proteins into the endosome; homologous to the mouse and human Tsg101 tumor susceptibility gene; mutants exhibit a Class E Vps phenotype	11	0	0	0
YCL009C	ILV6	Regulatory subunit of acetolactate synthase, which catalyzes the first step of branched-chain amino acid biosynthesis; enhances activity of the Ilv2p catalytic subunit, localizes to mitochondria	15	0	0	0
YCL010C	SGF29	SaGa associated Factor 29kDa; Probable 29kKDa Subunit of SAGA histone acetyltransferase complex	236	2	2.25	1.2278
YCL011C	GBP2	Poly(A+) RNA-binding protein, involved in the export of mRNAs from the nucleus to the cytoplasm; similar to Hrb1p and Npl3p; also binds single-stranded telomeric repeat sequence in vitro	37	0	0.15	0.357071
YCL012C	-	-	34	0	0.04	0.195959
YCL016C	DCC1	Subunit of a complex with Ctf8p and Ctf18p that shares some components with Replication Factor C, required for sister chromatid cohesion and telomere length maintenance	20	0	0	0
YCL017C	NFS1	Cysteine desulfurase involved in iron-sulfur cluster (Fe/S) biogenesis; required for the post-transcriptional thio-modification of mitochondrial and cytoplasmic tRNAs; essential protein located predominantly in mitochondria	81	0	0.91	0.7496
YCL018W	LEU2	Beta-isopropylmalate dehydrogenase (IMDH), catalyzes the third step in the leucine biosynthesis pathway	28	0	0.02	0.14
YCL021W-A	-	-	85	0	0.76	0.749933
YCL025C	AGP1	Low-affinity amino acid permease with broad substrate range, involved in uptake of asparagine, glutamine, and other amino acids; expression is regulated by the SPS plasma membrane amino acid sensor system (Ssy1p-Ptr3p-Ssy5p)	31	0	0.06	0.237487
YCL026C-A	FRM2	Protein of unknown function, involved in the integration of lipid signaling pathways with cellular homeostasis; similar to bacterial nitroreductases	19	0	0	0
YCL028W	RNQ1	[PIN(+)] prion, an infectious protein conformation that is generally an ordered protein aggregate	27	0	0.04	0.195959
YCL029C	BIK1	Microtubule-associated protein, component of the interface between microtubules and kinetochore, involved in sister chromatid separation; essential in polyploid cells but not in haploid or diploid cells; ortholog of mammalian CLIP-170	34	0	0.13	0.336303
YCL030C	HIS4	Multifunctional enzyme containing phosphoribosyl-ATP pyrophosphatase, phosphoribosyl-AMP cyclohydrolase, and histidinol dehydrogenase activities; catalyzes the second, third, ninth and tenth steps in histidine biosynthesis	60	0	0.44	0.588558
YCL031C	RRP7	Essential protein involved in rRNA processing and ribosome biogenesis	33	0	0.07	0.255147
YCL032W	STE50	Protein involved in mating response, invasive/filamentous growth, and osmotolerance, acts as an adaptor that links G protein-associated Cdc42p-Ste20p complex to the effector Ste11p to modulate signal transduction	30	0	0.08	0.271293
YCL034W	LSB5	Protein of unknown function; binds Las17p, which is a homolog of human Wiskott-Aldrich Syndrome protein involved in actin patch assembly and actin polymerization	56	0	0.23	0.420833
YCL035C	GRX1	Hydroperoxide and superoxide-radical responsive heat-stable glutathione-dependent disulfide oxidoreductase with active site cysteine pair; protects cells from oxidative damage	64	0	0.14	0.4005
YCL037C	SRO9	Cytoplasmic RNA-binding protein that associates with translating ribosomes; involved in heme regulation of Hap1p as a component of the HMC complex, also involved in the organization of actin filaments; contains a La motif	67	0	0.33	0.566657
YCL038C	ATG22	Protein required for the breakdown of autophagic vesicles in the vacuole during autophagy, putative integral membrane protein that localizes to vacuolar membranes and punctate structures attached to the vacuole	56	0	0.35	0.554527
YCL040W	GLK1	Glucokinase, catalyzes the phosphorylation of glucose at C6 in the first irreversible step of glucose metabolism; one of three glucose phosphorylating enzymes; expression regulated by non-fermentable carbon sources	42	0	0	0
YCL043C	PDI1	Protein disulfide isomerase, multifunctional protein resident in the endoplasmic reticulum lumen, essential for the formation of disulfide bonds in secretory and cell-surface proteins, unscrambles non-native disulfide bonds	37	0	0.09	0.286182
YCL044C	MGR1	Subunit, with Yme1p, of the mitochondrial inner membrane i-AAA protease complex, which is responsible for degradation of unfolded or misfolded mitochondrial gene products; required for growth of cells lacking the mitochondrial genome	16	0	0	0
YCL045C	-	-	4	0	0	0
YCL046W	-	-	114	2	0.77	0.690724
YCL048W	SPS22	Protein of unknown function, redundant with Sps2p for the organization of the beta-glucan layer of the spore wall	55	0	0.32	0.526878
YCL048W-A	-	-	53	0	0.2	0.4
YCL049C	-	-	50	0	0.37	0.52259
YCL050C	APA1	Diadenosine 5',5''-P1,P4-tetraphosphate phosphorylase I (AP4A phosphorylase), involved in catabolism of bis(5'-nucleosidyl) tetraphosphates; has similarity to Apa2p	70	0	0.68	0.705408
YCL051W	LRE1	Protein involved in control of cell wall structure and stress response; inhibits Cbk1p protein kinase activity; overproduction confers resistance to cell-wall degrading enzymes	295	0	2.45	1.31434
YCL052C	PBN1	Essential component of glycosylphosphatidylinositol-mannosyltransferase I, required for the autocatalytic post-translational processing of the protease B precursor Prb1p, localizes to ER in lumenal orientation; homolog of mammalian PIG-X	16	0	0	0
YCL054W	SPB1	AdoMet-dependent methyltransferase involved in rRNA processing and 60S ribosomal subunit maturation; methylates G2922 in the tRNA docking site of the large subunit rRNA and in the absence of snR52, U2921; suppressor of PAB1 mutants	574	2	7.32	2.41197
YCL055W	KAR4	Transcription factor required for gene regulation in repsonse to pheromones; also required during meiosis; exists in two forms, a slower-migrating form more abundant during vegetative growth and a faster-migrating form induced by pheromone	33	0	0.15	0.384057
YCL056C	-	-	417	5	5.56	2.08
YCL057C-A	-	-	36	0	0.04	0.195959
YCL057W	PRD1	Zinc metalloendopeptidase, found in the cytoplasm and intermembrane space of mitochondria; with Cym1p, involved in degradation of mitochondrial proteins and of presequence peptides cleaved from imported proteins	8	0	0	0
YCL059C	KRR1	Essential nucleolar protein required for the synthesis of 18S rRNA and for the assembly of 40S ribosomal subunit	23	0	0	0
YCL064C	CHA1	Catabolic L-serine (L-threonine) deaminase, catalyzes the degradation of both L-serine and L-threonine; required to use serine or threonine as the sole nitrogen source, transcriptionally induced by serine and threonine	10	0	0	0
YCL073C	-	-	502	4	6.86	2.31093
YCR002C	CDC10	Component of the septin ring of the mother-bud neck that is required for cytokinesis; septins recruit proteins to the neck and can act as a barrier to diffusion at the membrane, and they comprise the 10nm filaments seen with EM	45	0	0.14	0.346987
YCR003W	MRPL32	Mitochondrial ribosomal protein of the large subunit	22	0	0	0
YCR004C	YCP4	Protein of unknown function, has sequence and structural similarity to flavodoxins; the authentic, non-tagged protein is detected in highly purified mitochondria in high-throughput studies	185	0	2.03	1.14416
YCR005C	CIT2	Citrate synthase, catalyzes the condensation of acetyl coenzyme A and oxaloacetate to form citrate, peroxisomal isozyme involved in glyoxylate cycle; expression is controlled by Rtg1p and Rtg2p transcription factors	57	0	0.28	0.470744
YCR008W	SAT4	Ser/Thr protein kinase involved in salt tolerance; funtions in regulation of Trk1p-Trk2p potassium transporter; partially redundant with Hal5p; has similarity to Npr1p	458	0	5.47	1.90502
YCR009C	RVS161	Amphiphysin-like lipid raft protein; subunit of a complex (Rvs161p-Rvs167p) that regulates polarization of the actin cytoskeleton, endocytosis, cell polarity, cell fusion and viability following starvation or osmotic stress	61	0	0.32	0.581034
YCR010C	ADY2	Acetate transporter required for normal sporulation	112	0	0.44	0.637495
YCR011C	ADP1	Putative ATP-dependent permease of the ABC transporter family of proteins	140	0	1.36	0.964572
YCR012W	PGK1	3-phosphoglycerate kinase, catalyzes transfer of high-energy phosphoryl groups from the acyl phosphate of 1,3-bisphosphoglycerate to ADP to produce ATP; key enzyme in glycolysis and gluconeogenesis	40	0	0.16	0.366606
YCR015C	-	-	370	2	4.62	1.78202
YCR017C	CWH43	Putative sensor/transporter protein involved in cell wall biogenesis; contains 14-16 transmembrane segments and several putative glycosylation and phosphorylation sites; null mutation is synthetically lethal with pkc1 deletion	29	0	0.05	0.217945
YCR018C	SRD1	Protein involved in the processing of pre-rRNA to mature rRNA; contains a C2/C2 zinc finger motif; srd1 mutation suppresses defects caused by the rrp1-1 mutation	156	1	1.68	1.13912
YCR018C-A	-	-	62	0	0.51	0.670746
YCR020C	PET18	Protein required for respiratory growth and stability of the mitochondrial genome	437	4	6.12	2.06533
YCR020C-A	MAK31	Non-catalytic subunit of N-terminal acetyltransferase of the NatC type; required for replication of dsRNA virus; member of the Sm protein family	37	0	0.08	0.271293
YCR021C	HSP30	Hydrophobic plasma membrane localized, stress-responsive protein that negatively regulates the H(+)-ATPase Pma1p; induced by heat shock, ethanol treatment, weak organic acid, glucose limitation, and entry into stationary phase	103	0	0.43	0.587452
YCR024C-A	PMP1	Small single-membrane span proteolipid that functions as a regulatory subunit of the plasma membrane H(+)-ATPase Pma1p, forms unique helix and positively charged cytoplasmic domain that is able to specifically segregate phosphatidylserines	74	0	0.25	0.497494
YCR026C	NPP1	Nucleotide pyrophosphatase/phosphodiesterase family member; mediates extracellular nucleotide phosphate hydrolysis along with Npp2p and Pho5p; activity and expression enhanced during conditions of phosphate starvation	59	0	0.43	0.587452
YCR027C	RHB1	Putative Rheb-related GTPase involved in regulating canavanine resistance and arginine uptake; member of the Ras superfamily of G-proteins	209	0	2.31	1.39065
YCR028C	FEN2	Plasma membrane H+-pantothenate symporter; confers sensitivity to the antifungal agent fenpropimorph	118	0	1.33	0.927955
YCR028C-A	RIM1	Single-stranded DNA-binding protein essential for mitochondrial genome maintenance; involved in mitochondrial DNA replication	83	0	0.4	0.565685
YCR030C	SYP1	Protein with a potential role in actin cytoskeletal organization; overexpression suppresses a pfy1 (profilin) null mutation	510	5	6.4	2.18174
YCR031C	RPS14A	Ribosomal protein 59 of the small subunit, required for ribosome assembly and 20S pre-rRNA processing; mutations confer cryptopleurine resistance; nearly identical to Rps14Bp and similar to E. coli S11 and rat S14 ribosomal proteins	21	0	0	0
YCR032W	BPH1	PProtein homologous to human Chediak-Higashi syndrome and murine Beige proteins, which are implicated in disease syndromes due to defective lysosomal trafficking; mutant phenotype and genetic interactions suggest a role in protein sorting	100	0	0.73	0.822861
YCR033W	SNT1	Subunit of the Set3C deacetylase complex that interacts directly with the Set3C subunit, Sif2p; putative DNA-binding protein	204	0	1.92	1.22213
YCR034W	FEN1	Fatty acid elongase, involved in sphingolipid biosynthesis; acts on fatty acids of up to 24 carbons in length; mutations have regulatory effects on 1,3-beta-glucan synthase, vacuolar ATPase, and the secretory pathway	26	0	0.04	0.195959
YCR035C	RRP43	Protein involved in rRNA processing; component of the exosome 3->5 exonuclease complex with Rrp41p, Rrp42p, Rrp4p and Dis3p; required for efficient maturation of 5.8S, 18S and 25S rRNA	18	0	0	0
YCR036W	RBK1	Putative ribokinase	11	0	0	0
YCR037C	PHO87	Low-affinity inorganic phosphate (Pi) transporter, involved in activation of PHO pathway; expression is independent of Pi concentration and Pho4p activity; contains 12 membrane-spanning segments	44	0	0.25	0.47697
YCR039C	MATALPHA2	Homeobox-domain protein that, with Mcm1p, represses a-specific genes in haploids; acts with A1p to repress transcription of haploid-specific genes in diploids; one of two genes encoded by the MATalpha mating type cassette	29	0	0	0
YCR042C	TAF2	TFIID subunit (150 kDa), involved in RNA polymerase II transcription initiation	23	0	0	0
YCR043C	-	-	33	0	0.15	0.357071
YCR045C	-	-	61	0	0.11	0.343366
YCR045W-A	-	-	295	4	2.75	1.252
YCR046C	IMG1	Mitochondrial ribosomal protein of the large subunit, required for respiration and for maintenance of the mitochondrial genome	4	0	0	0
YCR051W	-	-	9	0	0	0
YCR053W	THR4	Threonine synthase, conserved protein that catalyzes formation of threonine from 0-phosphohomoserine; expression is regulated by the GCN4-mediated general amino acid control pathway	41	0	0.05	0.217945
YCR054C	CTR86	Essential protein of unknown function; upstream region contains a Gcn4p responsive site suggesting a possible role in amino acid biosynthesis	55	0	0.18	0.384187
YCR059C	YIH1	Protein that inhibits activation of Gcn2p, an eIF2 alpha subunit protein kinase, by competing for Gcn1p binding, thus impacting gene expression in response to starvation; has sequence and functional similarity to the mouse IMPACT gene	19	0	0	0
YCR060W	TAH1	HSP90 cofactor; interacts with Hsp82p, Pih1p, Rvb1 and Rvb2, contains a single TPR domain with at least two TPR motifs	27	0	0.02	0.14
YCR061W	-	-	58	0	0.45	0.606218
YCR067C	SED4	Integral endoplasmic reticulum membrane protein, functions as a positive regulator of Sar1p probably through inhibition of GTPase activation by Sec23p; binds Sec16p, participates in vesicle formation, similar to Sec12p	102	0	0.56	0.621611
YCR068W	ATG15	Lipase, required for intravacuolar lysis of autophagic bodies; located in the endoplasmic reticulum membrane and targeted to intravacuolar vesicles during autophagy via the multivesicular body (MVB) pathway	468	2	6.04	2.14439
YCR069W	CPR4	Peptidyl-prolyl cis-trans isomerase (cyclophilin), catalyzes the cis-trans isomerization of peptide bonds N-terminal to proline residues; has a potential role in the secretory pathway	121	0	0.86	0.81265
YCR071C	IMG2	Mitochondrial ribosomal protein of the small subunit	45	0	0.23	0.46594
YCR073W-A	SOL2	Protein with a possible role in tRNA export; shows similarity to 6-phosphogluconolactonase non-catalytic domains but does not exhibit this enzymatic activity; homologous to Sol1p, Sol3p, and Sol4p	13	0	0	0
YCR075W-A	-	-	42	0	0	0
YCR076C	-	-	20	0	0	0
YCR079W	PTC6	Phosphoprotein phosphatase type 2C similar to mammalian PP1Ks; involved in mitophagy; localized to mitochondrial inner membrane space; null mutant is sensitive to rapamycin	1	0	0	0
YCR082W	AHC2	Protein of unknown function, putative transcriptional regulator; proposed to be a Ada Histone acetyltransferase complex component; GFP tagged protein is localized to the cytoplasm and nucleus	30	0	0.07	0.255147
YCR083W	TRX3	Mitochondrial thioredoxin, highly conserved oxidoreductase required to maintain the redox homeostasis of the cell, forms the mitochondrial thioredoxin system with Trr2p, redox state is maintained by both Trr2p and Glr1p	9	0	0	0
YCR086W	CSM1	Nucleolar protein that forms a complex with Lrs4p which binds Mam1p at kinetochores during meiosis I to mediate accurate chromosome segregation, may be involved in premeiotic DNA replication; possible role in telomere maintenance	78	0	0.46	0.590254
YCR088W	ABP1	Actin-binding protein of the cortical actin cytoskeleton, important for activation of the Arp2/3 complex that plays a key role actin in cytoskeleton organization	34	0	0.02	0.14
YCR090C	-	-	37	0	0.13	0.364829
YCR091W	KIN82	Putative serine/threonine protein kinase, most similar to cyclic nucleotide-dependent protein kinase subfamily and the protein kinase C subfamily	59	0	0.4	0.509902
YCR093W	CDC39	Component of the CCR4-NOT complex, which has multiple roles in regulating mRNA levels including regulation of transcription and destabilizing mRNAs by deadenylation; basal transcription factor	22	0	0	0
YCR094W	CDC50	Endosomal protein that regulates cell polarity; similar to Ynr048wp and Lem3p	63	0	0.26	0.502394
YCR095C	OCA4	Cytoplasmic protein required for replication of Brome mosaic virus in S. cerevisiae, which is a model system for studying replication of positive-strand RNA viruses in their natural hosts	38	0	0.07	0.255147
YCR097W	HMRA1	Silenced copy of a1 at HMR; homeobox corepressor that interacts with Alpha2p to repress haploid-specific gene transcription in diploid cells	12	0	0	0
YCR098C	GIT1	Plasma membrane permease, mediates uptake of glycerophosphoinositol and glycerophosphocholine as sources of the nutrients inositol and phosphate; expression and transport rate are regulated by phosphate and inositol availability	59	0	0.54	0.726911
YCR105W	ADH7	NADPH-dependent medium chain alcohol dehydrogenase with broad substrate specificity; member of the cinnamyl family of alcohol dehydrogenases; may be involved in fusel alcohol synthesis or in aldehyde tolerance	7	0	0	0
YCR106W	RDS1	Zinc cluster transcription factor involved in conferring resistance to cycloheximide	1	0	0	0
YCR107W	AAD3	Putative aryl-alcohol dehydrogenase with similarity to P. chrysosporium aryl-alcohol dehydrogenase; mutational analysis has not yet revealed a physiological role	310	4	3.73	1.50901
YDL002C	NHP10	Protein related to mammalian high mobility group proteins; likely component of the INO80 complex, which is an ATP-dependent chromatin-remodeling complex	74	1	0.73	0.759671
YDL004W	ATP16	Delta subunit of the central stalk of mitochondrial F1F0 ATP synthase, which is a large, evolutionarily conserved enzyme complex required for ATP synthesis	43	0	0.36	0.574804
YDL005C	MED2	Subunit of the RNA polymerase II mediator complex; associates with core polymerase subunits to form the RNA polymerase II holoenzyme; essential for transcriptional regulation	10	0	0	0
YDL006W	PTC1	Type 2C protein phosphatase (PP2C); inactivates the osmosensing MAPK cascade by dephosphorylating Hog1p; mutation delays mitochondrial inheritance; deletion reveals defects in precursor tRNA splicing, sporulation and cell separation	384	0	4.75	1.93067
YDL007C-A	-	-	13	0	0	0
YDL007W	RPT2	One of six ATPases of the 19S regulatory particle of the 26S proteasome involved in the degradation of ubiquitinated substrates; required for normal peptide hydrolysis by the core 20S particle	38	0	0.17	0.401373
YDL008W	APC11	Catalytic core subunit of the Anaphase-Promoting Complex/Cyclosome (APC/C), which is a ubiquitin-protein ligase required for degradation of anaphase inhibitors, including mitotic cyclins, during the metaphase/anaphase transition	21	0	0	0
YDL009C	-	-	55	1	0.27	0.486929
YDL010W	GRX7	Putative thiol oxidoreductase; green fluorescent protein (GFP)-fusion protein localizes to the vacuole; non-essential gene	28	0	0.08	0.271293
YDL012C	-	-	5	0	0	0
YDL013W	SLX5	Protein containing a RING finger domain that interacts with Slx8p; mutant phenotypes and genetic interactions suggest a role in sumoylation and in genome stability	130	0	1.63	1.06447
YDL014W	NOP1	Nucleolar protein, component of the small subunit processome complex, which is required for processing of pre-18S rRNA; has similarity to mammalian fibrillarin	149	0	1.21	0.951788
YDL015C	TSC13	Enoyl reductase that catalyzes the last step in each cycle of very long chain fatty acid elongation, localizes to the ER, highly enriched in a structure marking nuclear-vacuolar junctions, coimmunoprecipitates with elongases Fen1p and Sur4p	53	0	0.53	0.607536
YDL019C	OSH2	Member of an oxysterol-binding protein family with seven members in S. cerevisiae; family members have overlapping, redundant functions in sterol metabolism and collectively perform a function essential for viability	213	0	2.14	1.19181
YDL020C	RPN4	Transcription factor that stimulates expression of proteasome genes; Rpn4p levels are in turn regulated by the 26S proteasome in a negative feedback control mechanism; RPN4 is transcriptionally regulated by various stress responses	95	0	1.04	0.88227
YDL021W	GPM2	Homolog of Gpm1p phosphoglycerate mutase which converts 3-phosphoglycerate to 2-phosphoglycerate in glycolysis; may be non-functional derivative of a gene duplication event	24	0	0	0
YDL022W	GPD1	NAD-dependent glycerol-3-phosphate dehydrogenase, key enzyme of glycerol synthesis, essential for growth under osmotic stress; expression regulated by high-osmolarity glycerol response pathway; homolog of Gpd2p	65	0	0.26	0.438634
YDL024C	DIA3	Protein of unknown function, involved in invasive and pseudohyphal growth	9	0	0	0
YDL025C	-	-	81	0	0.72	0.775629
YDL025W-A	-	-	157	0	1.12	0.992774
YDL027C	-	-	46	1	0.11	0.31289
YDL028C	MPS1	Dual-specificity kinase required for spindle pole body (SPB) duplication and spindle checkpoint function; substrates include SPB proteins Spc42p, Spc110p, and Spc98p, mitotic exit network protein Mob1p, and checkpoint protein Mad1p	138	1	1.38	1.02742
YDL029W	ARP2	Essential component of the Arp2/3 complex, which is a highly conserved actin nucleation center required for the motility and integrity of actin patches; involved in endocytosis and membrane growth and polarity	20	0	0	0
YDL030W	PRP9	Subunit of the SF3a splicing factor complex, required for spliceosome assembly; acts after the formation of the U1 snRNP-pre-mRNA complex	45	0	0.44	0.588558
YDL031W	DBP10	Putative ATP-dependent RNA helicase of the DEAD-box protein family, constituent of 66S pre-ribosomal particles; essential protein involved in ribosome biogenesis	46	0	0.08	0.271293
YDL033C	SLM3	tRNA-specific 2-thiouridylase, responsible for 2-thiolation of the wobble base of mitochondrial tRNAs; human ortholog is implicated in myoclonus epilepsy associated with ragged red fibers (MERRF)	38	0	0.21	0.431161
YDL035C	GPR1	Plasma membrane G protein coupled receptor (GPCR) that interacts with the heterotrimeric G protein alpha subunit, Gpa2p, and with Plc1p; sensor that integrates nutritional signals with the modulation of cell fate via PKA and cAMP synthesis	454	1	5.19	1.87454
YDL040C	NAT1	Subunit of the N-terminal acetyltransferase NatA (Nat1p, Ard1p, Nat5p); N-terminally acetylates many proteins, which influences multiple processes such as the cell cycle, heat-shock resistance, mating, sporulation, and telomeric silencing	30	0	0.02	0.14
YDL043C	PRP11	Subunit of the SF3a splicing factor complex, required for spliceosome assembly	56	0	0.29	0.515655
YDL044C	MTF2	Mitochondrial matrix protein that interacts with an N-terminal region of mitochondrial RNA polymerase (Rpo41p) and couples RNA processing and translation to transcription	118	0	1.14	0.98
YDL045C	FAD1	Flavin adenine dinucleotide (FAD) synthetase, performs the second step in synthesis of FAD from riboflavin	144	0	1.58	1.04096
YDL045W-A	MRP10	Mitochondrial ribosomal protein of the small subunit	49	0	0.19	0.440341
YDL046W	NPC2	Functional homolog of human NPC2/He1, which is a cholesterol-binding protein whose deficiency causes Niemann-Pick type C2 disease involving retention of cholesterol in lysosomes	12	0	0	0
YDL047W	SIT4	Type 2A-related serine-threonine phosphatase that functions in the G1/S transition of the mitotic cycle; cytoplasmic and nuclear protein that modulates functions mediated by Pkc1p including cell wall and actin cytoskeleton organization	205	0	1.85	1.23592
YDL048C	STP4	Protein containing a Kruppel-type zinc-finger domain; has similarity to Stp1p, Stp2p, and Stp3p	38	0	0.11	0.31289
YDL049C	KNH1	Protein with similarity to Kre9p, which is involved in cell wall beta 1,6-glucan synthesis; overproduction suppresses growth defects of a kre9 null mutant	187	3	2.36	1.26111
YDL051W	LHP1	RNA binding protein required for maturation of tRNA and snRNA precursors; acts as a molecular chaperone for RNAs transcribed by polymerase III; homologous to human La (SS-B) autoantigen	23	0	0	0
YDL052C	SLC1	1-acyl-sn-gylcerol-3-phosphate acyltransferase, catalyzes the acylation of lysophosphatidic acid to form phosphatidic acid, a key intermediate in lipid metabolism; located in lipid particles and endoplasmic reticulum	63	0	0.5	0.640312
YDL053C	PBP4	Pbp1p binding protein, interacts strongly with Pab1p-binding protein 1 (Pbp1p) in the yeast two-hybrid system; also interacts with Lsm12p in a copurification assay	198	0	1.54	0.899111
YDL054C	MCH1	Protein with similarity to mammalian monocarboxylate permeases, which are involved in transport of monocarboxylic acids across the plasma membrane; mutant is not deficient in monocarboxylate transport	82	0	0.3	0.556776
YDL055C	PSA1	GDP-mannose pyrophosphorylase (mannose-1-phosphate guanyltransferase), synthesizes GDP-mannose from GTP and mannose-1-phosphate in cell wall biosynthesis; required for normal cell wall structure	149	0	0.91	0.849647
YDL057W	-	-	8	0	0	0
YDL059C	RAD59	Protein involved in the repair of double-strand breaks in DNA during vegetative growth via recombination and single-strand annealing; anneals complementary single-stranded DNA; homologous to Rad52p	41	0	0.16	0.392938
YDL061C	RPS29B	Protein component of the small (40S) ribosomal subunit; nearly identical to Rps29Ap and has similarity to rat S29 and E. coli S14 ribosomal proteins	32	0	0.05	0.217945
YDL063C	-	-	54	0	0.41	0.567362
YDL064W	UBC9	SUMO-conjugating enzyme involved in the Smt3p conjugation pathway; nuclear protein required for S- and M-phase cyclin degradation and mitotic control; involved in proteolysis mediated by the anaphase-promoting complex cyclosome (APCC)	43	0	0.29	0.475289
YDL065C	PEX19	Chaperone and import receptor for newly-synthesized class I peroxisomal membrane proteins (PMPs), binds PMPs in the cytoplasm and delivers them to the peroxisome for subsequent insertion into the peroxisomal membrane	17	0	0	0
YDL066W	IDP1	Mitochondrial NADP-specific isocitrate dehydrogenase, catalyzes the oxidation of isocitrate to alpha-ketoglutarate; not required for mitochondrial respiration and may function to divert alpha-ketoglutarate to biosynthetic processes	17	0	0	0
YDL067C	COX9	Subunit VIIa of cytochrome c oxidase, which is the terminal member of the mitochondrial inner membrane electron transport chain	46	0	0.12	0.324962
YDL069C	CBS1	Mitochondrial translational activator of the COB mRNA; membrane protein that interacts with translating ribosomes, acts on the COB mRNA 5'-untranslated leader	129	1	1.07	0.886059
YDL070W	BDF2	Protein involved in transcription initiation at TATA-containing promoters; associates with the basal transcription factor TFIID; contains two bromodomains; corresponds to the C-terminal region of mammalian TAF1; redundant with Bdf1p	37	0	0.08	0.271293
YDL072C	YET3	Protein of unknown function; YET3 null mutant decreases the level of secreted invertase; homolog of human BAP31 protein	44	0	0.13	0.336303
YDL074C	BRE1	E3 ubiquitin ligase for Rad6p, required for the ubiquitination of histone H2B, recruitment of Rad6p to promoter chromatin and subsequent methylation of histone H3 (on K4 and K79), contains RING finger domain	72	1	0.64	0.741889
YDL075W	RPL31A	Protein component of the large (60S) ribosomal subunit, nearly identical to Rpl31Bp and has similarity to rat L31 ribosomal protein; associates with the karyopherin Sxm1p	31	0	0.04	0.195959
YDL076C	RXT3	Subunit of the RPD3L complex; involved in histone deacetylation	75	0	0.75	0.726292
YDL077C	VAM6	Vacuolar protein that plays a critical role in the tethering steps of vacuolar membrane fusion by facilitating guanine nucleotide exchange on small guanosine triphosphatase Ypt7p	111	0	0.83	0.788099
YDL078C	MDH3	Cytoplasmic malate dehydrogenase, catalyzes interconversion of malate and oxaloacetate; involved in the glyoxylate cycle	63	0	0.25	0.455522
YDL079C	MRK1	Glycogen synthase kinase 3 (GSK-3) homolog; one of four GSK-3 homologs in S. cerevisiae that function to activate Msn2p-dependent transcription of stress responsive genes and that function in protein degradation	96	0	0.96	0.847585
YDL080C	THI3	Probable alpha-ketoisocaproate decarboxylase, may have a role in catabolism of amino acids to long-chain and complex alcohols; required for expression of enzymes involved in thiamine biosynthesis	195	0	2.19	1.16357
YDL081C	RPP1A	Ribosomal stalk protein P1 alpha, involved in the interaction between translational elongation factors and the ribosome; accumulation of P1 in the cytoplasm is regulated by phosphorylation and interaction with the P2 stalk component	66	0	0.46	0.60696
YDL082W	RPL13A	Protein component of the large (60S) ribosomal subunit, nearly identical to Rpl13Bp; not essential for viability; has similarity to rat L13 ribosomal protein	29	0	0.04	0.195959
YDL083C	RPS16B	Protein component of the small (40S) ribosomal subunit; identical to Rps16Ap and has similarity to E. coli S9 and rat S16 ribosomal proteins	18	0	0	0
YDL084W	SUB2	Component of the TREX complex required for nuclear mRNA export; member of the DEAD-box RNA helicase superfamily and is involved in early and late steps of spliceosome assembly; homolog of the human splicing factor hUAP56	168	0	1.92	1.18895
YDL085C-A	-	-	42	0	0.19	0.417013
YDL085W	NDE2	Mitochondrial external NADH dehydrogenase, catalyzes the oxidation of cytosolic NADH; Nde1p and Nde2p are involved in providing the cytosolic NADH to the mitochondrial respiratory chain	51	0	0.22	0.46
YDL086C-A	-	-	134	0	1.12	0.930376
YDL086W	-	-	5	0	0	0
YDL087C	LUC7	Essential protein associated with the U1 snRNP complex; splicing factor involved in recognition of 5' splice site	16	0	0	0
YDL088C	ASM4	Nuclear pore complex subunit, part of a subcomplex also containing Nup53p, Nup170p, and Pse1p	128	0	0.74	0.795236
YDL089W	-	-	277	0	3.57	1.55727
YDL090C	RAM1	Beta subunit of the CAAX farnesyltransferase (FTase) that prenylates the a-factor mating pheromone and Ras proteins; required for the membrane localization of Ras proteins and a-factor; homolog of the mammalian FTase beta subunit	29	0	0.07	0.255147
YDL091C	UBX3	UBX (ubiquitin regulatory X) domain-containing protein that interacts with Cdc48p, green fluorescent protein (GFP)-fusion protein localizes to the cytoplasm in a punctate pattern	94	0	0.57	0.710704
YDL092W	SRP14	Signal recognition particle (SRP) subunit, interacts with the RNA component of SRP to form the Alu domain, which is the region of SRP responsible for arrest of nascent chain elongation during membrane targeting; homolog of mammalian SRP14	23	0	0	0
YDL095W	PMT1	Protein O-mannosyltransferase, transfers mannose residues from dolichyl phosphate-D-mannose to protein serine/threonine residues; acts in a complex with Pmt2p, can instead interact with Pmt3p in some conditions; target for new antifungals	19	0	0	0
YDL097C	RPN6	Essential, non-ATPase regulatory subunit of the 26S proteasome lid required for the assembly and activity of the 26S proteasome; the human homolog (S9 protein) partially rescues Rpn6p depletion	42	0	0.23	0.420833
YDL098C	SNU23	Component of U4/U6.U5 snRNP involved in mRNA splicing via spliceosome	10	0	0	0
YDL099W	BUG1	Cis-golgi localized protein involved in ER to Golgi transport; forms a complex with the mammalian GRASP65 homolog, Grh1p; mutants are compromised for the fusion of ER-derived vesicles with Golgi membranes	53	0	0.33	0.548726
YDL100C	GET3	ATPase, subunit of the GET complex; required for the retrieval of HDEL proteins from the Golgi to the ER in an ERD2 dependent fashion; involved in resistance to heat and metal stress	34	0	0.09	0.286182
YDL103C	QRI1	UDP-N-acetylglucosamine pyrophosphorylase, catalyzes the formation of UDP-N-acetylglucosamine (UDP-GlcNAc), which is important in cell wall biosynthesis, protein N-glycosylation, and GPI anchor biosynthesis	47	0	0.17	0.401373
YDL106C	PHO2	Homeobox transcription factor; regulatory targets include genes involved in phosphate metabolism; binds cooperatively with Pho4p to the PHO5 promoter; phosphorylation of Pho2p facilitates interaction with Pho4p	13	0	0	0
YDL107W	MSS2	Peripherally bound inner membrane protein of the mitochondrial matrix, binds to the Cox2p C-terminal tail to facilitate its translocation through the inner membrane	21	0	0	0
YDL109C	-	-	17	0	0	0
YDL110C	TMA17	Protein of unknown function that associates with ribosomes	57	0	0.19	0.392301
YDL111C	RRP42	Protein involved in rRNA processing; component of the exosome 3->5 exonuclease complex with Rrp4p, Rrp41p, Rrp43p and Dis3p	67	0	0.61	0.676683
YDL113C	ATG20	Protein required for transport of aminopeptidase I (Lap4p) through the cytoplasm-to-vacuole targeting pathway; binds phosphatidylinositol-3-phosphate, involved in localization of membranes to the preautophagosome, potential Cdc28p substrate	63	0	0.4	0.547723
YDL114W	-	-	62	1	0.51	0.574369
YDL115C	IWR1	Protein of unknown function, deletion causes hypersensitivity to the K1 killer toxin	425	5	5.58	2.16878
YDL116W	NUP84	Subunit of the nuclear pore complex (NPC), forms a subcomplex with Nup85p, Nup120p, Nup145p-C, Sec13p, and Seh1p that plays a role in nuclear mRNA export and NPC biogenesis	41	0	0.16	0.392938
YDL119C	-	-	23	0	0	0
YDL120W	YFH1	Frataxin, regulates mitochondrial iron accumulation; interacts with Isu1p which promotes Fe-S cluster assembly; interacts with electron transport chain components and may influence respiration; human homolog involved in Friedrich's ataxia	90	0	0.8	0.8
YDL121C	-	-	26	0	0.02	0.14
YDL122W	UBP1	Ubiquitin-specific protease that removes ubiquitin from ubiquitinated proteins; cleaves at the C terminus of ubiquitin fusions irrespective of their size; capable of cleaving polyubiquitin chains	241	0	2.02	1.05811
YDL123W	SNA4	Protein of unknown function, localized to the vacuolar outer membrane	32	0	0.03	0.170587
YDL124W	-	-	49	0	0.25	0.517204
YDL125C	HNT1	Adenosine 5'-monophosphoramidase; interacts physically and genetically with Kin28p, a CDK and TFIIK subunit, and genetically with CAK1; member of the histidine triad (HIT) superfamily of nucleotide-binding proteins and similar to Hint	174	3	1.96	1.11283
YDL126C	CDC48	ATPase in ER, nuclear membrane and cytosol with homology to mammalian p97; in a complex with Npl4p and Ufd1p participates in retrotranslocation of ubiquitinated proteins from the ER into the cytosol for degradation by the proteasome	44	0	0.15	0.409268
YDL127W	PCL2	G1 cyclin, associates with Pho85p cyclin-dependent kinase (Cdk) to contribute to entry into the mitotic cell cycle, essential for cell morphogenesis; localizes to sites of polarized cell growth	593	4	7.04	2.38713
YDL128W	VCX1	Vacuolar H+/Ca2+ exchanger involved in control of cytosolic Ca2+ concentration; has similarity to sodium/calcium exchangers, including the bovine Na+/Ca2+,K+ antiporter	56	0	0.25	0.497494
YDL129W	-	-	111	0	1.14	0.848764
YDL130W	RPP1B	Ribosomal protein P1 beta, component of the ribosomal stalk, which is involved in interaction of translational elongation factors with ribosome; accumulation is regulated by phosphorylation and interaction with the P2 stalk component	17	0	0	0
YDL130W-A	STF1	Protein involved in regulation of the mitochondrial F1F0-ATP synthase; Stf1p and Stf2p act as stabilizing factors that enhance inhibitory action of the Inh1p protein	19	0	0	0
YDL131W	LYS21	Homocitrate synthase isozyme, catalyzes the condensation of acetyl-CoA and alpha-ketoglutarate to form homocitrate, which is the first step in the lysine biosynthesis pathway; highly similar to the other isozyme, Lys20p	36	0	0.03	0.170587
YDL132W	CDC53	Cullin, structural protein of SCF complexes (which also contain Skp1p, Cdc34p, Hrt1p and an F-box protein) involved in ubiquitination; SCF promotes the G1-S transition by targeting G1 cyclins and the Cln-CDK inhibitor Sic1p for degradation	300	0	2.4	1.249
YDL133C-A	RPL41B	Ribosomal protein L47 of the large (60S) ribosomal subunit, identical to Rpl41Ap and has similarity to rat L41 ribosomal protein; comprised of only 25 amino acids; rpl41a rpl41b double null mutant is viable	18	0	0	0
YDL133W	-	-	135	1	1.54	0.973858
YDL134C	PPH21	Catalytic subunit of protein phosphatase 2A, functionally redundant with Pph22p; methylated at C terminus; forms alternate complexes with several regulatory subunits; involved in signal transduction and regulation of mitosis	488	0	6.5	2.34734
YDL135C	RDI1	Rho GDP dissociation inhibitor involved in the localization and regulation of Cdc42p	49	0	0.36	0.538888
YDL136W	RPL35B	Protein component of the large (60S) ribosomal subunit, identical to Rpl35Ap and has similarity to rat L35 ribosomal protein	33	0	0.1	0.3
YDL137W	ARF2	ADP-ribosylation factor, GTPase of the Ras superfamily involved in regulation of coated formation vesicles in intracellular trafficking within the Golgi; functionally interchangeable with Arf1p	84	0	0.9	0.74162
YDL138W	RGT2	Plasma membrane glucose receptor, highly similar to Snf3p; both Rgt2p and Snf3p serve as transmembrane glucose sensors generating an intracellular signal that induces expression of glucose transporter (HXT) genes	230	1	2.38	1.39126
YDL140C	RPO21	RNA polymerase II largest subunit B220, part of central core; phosphorylation of C-terminal heptapeptide repeat domain regulates association with transcription and splicing factors; similar to bacterial beta-prime	516	0	4.24	1.69776
YDL142C	CRD1	Cardiolipin synthase; produces cardiolipin, which is an important constituent of mitochondrial membranes; required for normal mitochondrial membrane potential and function	65	0	0.35	0.572276
YDL143W	CCT4	Subunit of the cytosolic chaperonin Cct ring complex, related to Tcp1p, required for the assembly of actin and tubulins in vivo	35	0	0.11	0.31289
YDL144C	-	-	34	0	0.15	0.409268
YDL146W	LDB17	Protein of unknown function; GFP-fusion protein localizes to the cell periphery, cytoplasm, bud, and bud neck; null mutant shows a reduced affinity for the alcian blue dye suggesting a decreased net negative charge of the cell surface	122	1	0.83	0.800687
YDL147W	RPN5	Essential, non-ATPase regulatory subunit of the 26S proteasome lid, similar to mammalian p55 subunit and to another S. cerevisiae regulatory subunit, Rpn7p	43	0	0.2	0.489898
YDL148C	NOP14	Nucleolar protein, forms a complex with Noc4p that mediates maturation and nuclear export of 40S ribosomal subunits; also present in the small subunit processome complex, which is required for processing of pre-18S rRNA	12	0	0	0
YDL149W	ATG9	Transmembrane protein involved in formation of Cvt and autophagic vesicles; cycles between the pre-autophagosomal structure and other cytosolic punctate structures, not found in autophagosomes	20	0	0	0
YDL153C	SAS10	Component of the small (ribosomal) subunit (SSU) processosome required for pre-18S rRNa processing; essential nucleolar protein that, when overproduced, disrupts silencing	31	0	0.1	0.3
YDL155W	CLB3	B-type cyclin involved in cell cycle progression; activates Cdc28p to promote the G2/M transition; may be involved in DNA replication and spindle assembly; accumulates during S phase and G2, then targeted for ubiquitin-mediated degradation	130	0	1.4	1.0583
YDL157C	-	-	18	0	0	0
YDL159W	STE7	Signal transducing MAP kinase kinase involved in pheromone response, where it phosphorylates Fus3p, and in the pseudohyphal/invasive growth pathway, through phosphorylation of Kss1p; phosphorylated by Ste11p, degraded by ubiquitin pathway	46	0	0.28	0.448999
YDL159W-A	-	-	335	8	4.69	1.80939
YDL160C	DHH1	Cytoplasmic DExD/H-box helicase, stimulates mRNA decapping, coordinates distinct steps in mRNA function and decay, interacts with both the decapping and deadenylase complexes, may have a role in mRNA export and translation	288	0	2.82	1.51248
YDL160C-A	-	-	28	0	0.07	0.255147
YDL161W	ENT1	Epsin-like protein involved in endocytosis and actin patch assembly and functionally redundant with Ent2p; binds clathrin via a clathrin-binding domain motif at C-terminus	16	0	0	0
YDL165W	CDC36	Component of the CCR4-NOT complex, which has multiple roles in regulating mRNA levels including regulation of transcription and destabilizing mRNAs by deadenylation; basal transcription factor	39	0	0.13	0.336303
YDL166C	FAP7	Essential NTPase required for small ribosome subunit synthesis, mediates processing of the 20S pre-rRNA at site D in the cytoplasm but associates only transiently with 43S preribosomes via Rps14p, may be the endonuclease for site D	31	0	0.12	0.324962
YDL168W	SFA1	Bifunctional enzyme containing both alcohol dehydrogenase and glutathione-dependent formaldehyde dehydrogenase activities, functions in formaldehyde detoxification and formation of long chain and complex alcohols, regulated by Hog1p-Sko1p	33	0	0.16	0.366606
YDL169C	UGX2	Protein of unknown function, transcript accumulates in response to any combination of stress conditions	31	0	0.06	0.237487
YDL170W	UGA3	Transcriptional activator necessary for gamma-aminobutyrate (GABA)-dependent induction of GABA genes (such as UGA1, UGA2, UGA4); zinc-finger transcription factor of the Zn(2)-Cys(6) binuclear cluster domain type; localized to the nucleus	20	0	0	0
YDL173W	-	-	23	0	0	0
YDL174C	DLD1	D-lactate dehydrogenase, oxidizes D-lactate to pyruvate, transcription is heme-dependent, repressed by glucose, and derepressed in ethanol or lactate; located in the mitochondrial inner membrane	38	0	0.08	0.271293
YDL176W	-	-	140	1	1.24	0.873155
YDL177C	-	-	62	1	0.66	0.666633
YDL178W	DLD2	D-lactate dehydrogenase, located in the mitochondrial matrix	8	0	0	0
YDL179W	PCL9	Cyclin, forms a functional kinase complex with Pho85p cyclin-dependent kinase (Cdk), expressed in late M/early G1 phase, activated by Swi5p	202	1	2.59	1.28915
YDL181W	INH1	Protein that inhibits ATP hydrolysis by the F1F0-ATP synthase, inhibitory function is enhanced by stabilizing proteins Stf1p and Stf2p; has similarity to Stf1p and both Inh1p and Stf1p exhibit the potential to form coiled-coil structures	86	0	0.67	0.679043
YDL182W	LYS20	Homocitrate synthase isozyme, catalyzes the condensation of acetyl-CoA and alpha-ketoglutarate to form homocitrate, which is the first step in the lysine biosynthesis pathway; highly similar to the other isozyme, Lys21p	38	0	0.14	0.346987
YDL184C	RPL41A	Ribosomal protein L47 of the large (60S) ribosomal subunit, identical to Rpl41Bp and has similarity to rat L41 ribosomal protein; comprised of only 25 amino acids; rpl41a rpl41b double null mutant is viable	22	0	0	0
YDL185W	TFP1	Vacuolar ATPase V1 domain subunit A containing the catalytic nucleotide binding sites; protein precursor undergoes self-catalyzed splicing to yield the extein Tfp1p and the intein Vde (PI-SceI), which is a site-specific endonuclease	101	0	0.84	0.833307
YDL186W	-	-	8	0	0	0
YDL188C	PPH22	Catalytic subunit of protein phosphatase 2A, functionally redundant with Pph21p; methylated at C terminus; forms alternate complexes with several regulatory subunits; involved in signal transduction and regulation of mitosis	164	0	1.39	1.05731
YDL190C	UFD2	Ubiquitin chain assembly factor (E4) that cooperates with a ubiquitin-activating enzyme (E1), a ubiquitin-conjugating enzyme (E2), and a ubiquitin protein ligase (E3) to conjugate ubiquitin to substrates; also functions as an E3	193	0	2.08	1.23028
YDL191W	RPL35A	Protein component of the large (60S) ribosomal subunit, identical to Rpl35Bp and has similarity to rat L35 ribosomal protein	22	0	0	0
YDL192W	ARF1	ADP-ribosylation factor, GTPase of the Ras superfamily involved in regulation of coated formation vesicles in intracellular trafficking within the Golgi; functionally interchangeable with Arf2p	43	0	0.16	0.392938
YDL193W	NUS1	Prenyltransferase, required for cell viability; involved in protein trafficking	107	0	1.05	0.829156
YDL194W	SNF3	Plasma membrane glucose sensor that regulates glucose transport; has 12 predicted transmembrane segments; long cytoplasmic C-terminal tail is required for low glucose induction of hexose transporter genes HXT2 and HXT4	208	1	2.72	1.53675
YDL198C	GGC1	Mitochondrial GTP/GDP transporter, essential for mitochondrial genome maintenance; has a role in mitochondrial iron transport; member of the mitochondrial carrier family	16	0	0	0
YDL202W	MRPL11	Mitochondrial ribosomal protein of the large subunit	10	0	0	0
YDL203C	ACK1	Putative protein of unknown function; GFP-fusion protein expression is induced in response to the DNA-damaging agent MMS; the authentic, non-tagged protein is detected in purified mitochondria	159	1	1.66	1.15083
YDL204W	RTN2	Protein of unknown function; has similarity to mammalian reticulon proteins; member of the RTNLA (reticulon-like A) subfamily	9	0	0	0
YDL205C	HEM3	Phorphobilinogen deaminase, catalyzes the conversion of 4-porphobilinogen to hydroxymethylbilane, the third step in the heme biosynthetic pathway; localizes to both the cytoplasm and nucleus; expression is regulated by Hap2p-Hap3p	346	3	4.79	1.93026
YDL207W	GLE1	Cytoplasmic nucleoporin required for polyadenylated RNA export but not for protein import; component of Nup82p nuclear pore subcomplex; contains a nuclear export signal	1	0	0	0
YDL208W	NHP2	Nuclear protein related to mammalian high mobility group (HMG) proteins, essential for function of H/ACA-type snoRNPs, which are involved in 18S rRNA processing	28	0	0.03	0.170587
YDL212W	SHR3	Endoplasmic reticulum packaging chaperone, required for incorporation of amino acid permeases into COPII coated vesicles for transport to the cell surface	44	0	0.18	0.40939
YDL213C	NOP6	Putative RNA-binding protein implicated in ribosome biogenesis; contains an RNA recognition motif (RRM) and has similarity to hydrophilins; NOP6 may be a fungal-specific gene as no homologs have been yet identified in higher eukaryotes	19	0	0	0
YDL214C	PRR2	Serine/threonine protein kinase that inhibits pheromone induced signalling downstream of MAPK, possibly at the level of the Ste12p transcription factor	74	0	0.62	0.771751
YDL217C	TIM22	Component of the mitochondrial Tim54p-Tim22p complex involved in insertion of polytopic proteins into the inner membrane	164	0	1.54	1.11732
YDL218W	-	-	29	0	0.03	0.170587
YDL219W	DTD1	D-Tyr-tRNA(Tyr) deacylase, functions in protein translation, may affect nonsense suppression via alteration of the protein synthesis machinery; ubiquitous among eukaryotes	7	0	0	0
YDL222C	FMP45	Integral membrane protein localized to mitochondria (untagged protein) and eisosomes, immobile patches at the cortex associated with endocytosis; sporulation and sphingolipid content are altered in mutants; has homologs SUR7 and YNL194C	102	0	0.87	0.832526
YDL224C	WHI4	Putative RNA binding protein and partially redundant Whi3p homolog that regulates the cell size requirement for passage through Start and commitment to cell division	373	0	4.02	1.76624
YDL225W	SHS1	One of five related septins (Cdc3p, Cdc10p, Cdc11p, Cdc12p, Shs1p) that form a cortical filamentous collar at the mother-bud neck which is necessary for normal morphogenesis and cytokinesis	41	0	0.2	0.4
YDL226C	GCS1	ADP-ribosylation factor GTPase activating protein (ARF GAP), involved in ER-Golgi transport; shares functional similarity with Glo3p	31	0	0.05	0.217945
YDL229W	SSB1	Cytoplasmic ATPase that is a ribosome-associated molecular chaperone, functions with J-protein partner Zuo1p; may be involved in folding of newly-made polypeptide chains; member of the HSP70 family; interacts with phosphatase subunit Reg1p	30	0	0.06	0.237487
YDL230W	PTP1	Phosphotyrosine-specific protein phosphatase that dephosphorylates a broad range of substrates in vivo, including Fpr3p; localized to the cytoplasm and the mitochondria	26	0	0.06	0.237487
YDL231C	BRE4	Zinc finger protein containing five transmembrane domains; null mutant exhibits strongly fragmented vacuoles and sensitivity to brefeldin A, a drug which is known to affect intracellular transport	105	1	0.93	0.8747
YDL232W	OST4	Subunit of the oligosaccharyltransferase complex of the ER lumen, which catalyzes protein asparagine-linked glycosylation; type I membrane protein required for incorporation of Ost3p or Ost6p into the OST complex	19	0	0	0
YDL233W	-	-	22	0	0	0
YDL234C	GYP7	GTPase-activating protein for yeast Rab family members including: Ypt7p (most effective), Ypt1p, Ypt31p, and Ypt32p (in vitro); involved in vesicle mediated protein trafficking	137	0	1.4	0.883176
YDL235C	YPD1	Phosphorelay intermediate protein, phosphorylated by the plasma membrane sensor Sln1p in response to osmotic stress and then in turn phosphorylates the response regulators Ssk1p in the cytosol and Skn7p in the nucleus	115	0	1.03	0.853874
YDL236W	PHO13	Alkaline phosphatase specific for p-nitrophenyl phosphate, involved in dephosphorylation of histone II-A and casein	49	0	0.28	0.491528
YDL237W	-	-	29	0	0.1	0.3
YDL238C	GUD1	Guanine deaminase, a catabolic enzyme of the guanine salvage pathway producing xanthine and ammonia from guanine; activity is low in exponentially-growing cultures but expression is increased in post-diauxic and stationary-phase cultures	6	0	0	0
YDL239C	ADY3	Protein required for spore wall formation, thought to mediate assembly of a Don1p-containing structure at the leading edge of the prospore membrane via interaction with spindle pole body components; potentially phosphorylated by Cdc28p	19	0	0	0
YDL241W	-	-	172	0	1.79	1.02269
YDL246C	SOR2	Protein of unknown function, computational analysis of large-scale protein-protein interaction data suggests a possible role in fructose or mannose metabolism	318	5	2.95	1.4586
YDL248W	COS7	Protein of unknown function, member of the DUP380 subfamily of conserved, often subtelomerically-encoded proteins; the authentic, non-tagged protein is detected in highly purified mitochondria in high-throughput studies	2	0	0	0
YDR001C	NTH1	Neutral trehalase, degrades trehalose; required for thermotolerance and may mediate resistance to other cellular stresses; may be phosphorylated by Cdc28p	193	0	1.78	1.12765
YDR002W	YRB1	Ran GTPase binding protein; involved in nuclear protein import and RNA export, ubiquitin-mediated protein degradation during the cell cycle; shuttles between the nucleus and cytoplasm; is essential; homolog of human RanBP1	77	0	0.56	0.652993
YDR003W	RCR2	Vacuolar protein that presumably functions within the endosomal-vacuolar trafficking pathway, affecting events that determine whether plasma membrane proteins are degraded or routed to the plasma membrane; similar to Rcr1p	45	0	0.38	0.543691
YDR004W	RAD57	Protein that stimulates strand exchange by stabilizing the binding of Rad51p to single-stranded DNA; involved in the recombinational repair of double-strand breaks in DNA during vegetative growth and meiosis; forms heterodimer with Rad55p	161	2	1.45	1.02347
YDR005C	MAF1	Negative regulator of RNA polymerase III; component of several signaling pathways that repress polymerase III transcription in response to changes in cellular environment; targets the initiation factor TFIIIB	122	0	1.08	0.79599
YDR006C	SOK1	Protein whose overexpression suppresses the growth defect of mutants lacking protein kinase A activity; involved in cAMP-mediated signaling; localized to the nucleus; similar to the mouse testis-specific protein PBS13	151	0	0.93	0.803181
YDR007W	TRP1	Phosphoribosylanthranilate isomerase that catalyzes the third step in tryptophan biosynthesis; in 2004, the sequence of TRP1 from strain S228C was updated by changing the previously annotated internal STOP (TAA) to serine (TCA)	34	0	0.12	0.324962
YDR009W	GAL3	Transcriptional regulator involved in activation of the GAL genes in response to galactose; forms a complex with Gal80p to relieve Gal80p inhibition of Gal4p; binds galactose and ATP but does not have galactokinase activity	162	0	1.6	1.14018
YDR011W	SNQ2	Plasma membrane ATP-binding cassette (ABC) transporter, multidrug transporter involved in multidrug resistance and resistance to singlet oxygen species	337	0	3.83	1.5878
YDR012W	RPL4B	Protein component of the large (60S) ribosomal subunit, nearly identical to Rpl4Ap and has similarity to E. coli L4 and rat L4 ribosomal proteins	32	0	0.05	0.217945
YDR013W	PSF1	Subunit of the GINS complex (Sld5p, Psf1p, Psf2p, Psf3p), which is localized to DNA replication origins and implicated in assembly of the DNA replication machinery	16	0	0	0
YDR016C	DAD1	Essential subunit of the Dam1 complex (aka DASH complex), couples kinetochores to the force produced by MT depolymerization thereby aiding in chromosome segregation; is transferred to the kinetochore prior to mitosis	10	0	0	0
YDR018C	-	-	31	0	0.1	0.3
YDR019C	GCV1	T subunit of the mitochondrial glycine decarboxylase complex, required for the catabolism of glycine to 5,10-methylene-THF; expression is regulated by levels of levels of 5,10-methylene-THF in the cytoplasm	17	0	0	0
YDR020C	-	-	88	0	0.51	0.699929
YDR021W	FAL1	Nucleolar protein required for maturation of 18S rRNA, member of the eIF4A subfamily of DEAD-box ATP-dependent RNA helicases	80	0	0.36	0.608605
YDR022C	CIS1	Protein required for autophagosome formation in concert with Atg17p; may be involved in microtubule organization; high-copy suppressor of CIK1 deletion	10	0	0	0
YDR023W	SES1	Cytosolic seryl-tRNA synthetase, class II aminoacyl-tRNA synthetase that aminoacylates tRNA(Ser), displays tRNA-dependent amino acid recognition which enhances discrimination of the serine substrate, interacts with peroxin Pex21p	22	0	0	0
YDR025W	RPS11A	Protein component of the small (40S) ribosomal subunit; identical to Rps11Bp and has similarity to E. coli S17 and rat S11 ribosomal proteins	16	0	0	0
YDR026C	-	-	171	0	1.53	1.06259
YDR028C	REG1	Regulatory subunit of type 1 protein phosphatase Glc7p, involved in negative regulation of glucose-repressible genes	489	0	6.23	2.14408
YDR031W	MIC14	Mitochondrial intermembrane space cysteine motif protein of 14 kDa	33	0	0.1	0.3
YDR032C	PST2	Protein with similarity to members of a family of flavodoxin-like proteins; induced by oxidative stress in a Yap1p dependent manner; the authentic, non-tagged protein is detected in highly purified mitochondria in high-throughput studies	59	0	0.29	0.475289
YDR033W	MRH1	Protein that localizes primarily to the plasma membrane, also found at the nuclear envelope; has similarity to Hsp30p and Yro2p, which are induced during heat shock	245	0	1.76	1.21754
YDR034W-B	-	-	9	0	0	0
YDR035W	ARO3	3-deoxy-D-arabino-heptulosonate-7-phosphate (DAHP) synthase, catalyzes the first step in aromatic amino acid biosynthesis and is feedback-inhibited by phenylalanine or high concentration of tyrosine or tryptophan	21	0	0	0
YDR037W	KRS1	Lysyl-tRNA synthetase; also identified as a negative regulator of general control of amino acid biosynthesis	49	0	0.21	0.475289
YDR040C	ENA1	P-type ATPase sodium pump, involved in Na+ and Li+ efflux to allow salt tolerance	108	0	0.82	0.829216
YDR041W	RSM10	Mitochondrial ribosomal protein of the small subunit, has similarity to E. coli S10 ribosomal protein; essential for viability, unlike most other mitoribosomal proteins	8	0	0	0
YDR042C	-	-	66	0	0.3	0.519615
YDR043C	NRG1	Transcriptional repressor that recruits the Cyc8p-Tup1p complex to promoters; mediates glucose repression and negatively regulates a variety of processes including filamentous growth and alkaline pH response	154	0	0.94	0.797747
YDR044W	HEM13	Coproporphyrinogen III oxidase, an oxygen requiring enzyme that catalyzes the sixth step in the heme biosynthetic pathway; localizes to the mitochondrial inner membrane; transcription is repressed by oxygen and heme (via Rox1p and Hap1p)	68	0	0.22	0.46
YDR045C	RPC11	RNA polymerase III subunit C11; mediates pol III RNA cleavage activity and is important for termination of transcription; homologous to TFIIS	155	1	1.75	1.16082
YDR046C	BAP3	Amino acid permease involved in the uptake of cysteine, leucine, isoleucine and valine	86	1	0.94	0.785111
YDR047W	HEM12	Uroporphyrinogen decarboxylase, catalyzes the fifth step in the heme biosynthetic pathway; localizes to both the cytoplasm and nucleus; activity inhibited by Cu2+, Zn2+, Fe2+, Fe3+ and sulfhydryl-specific reagents	344	4	4.78	1.83619
YDR050C	TPI1	Triose phosphate isomerase, abundant glycolytic enzyme; mRNA half-life is regulated by iron availability; transcription is controlled by activators Reb1p, Gcr1p, and Rap1p through binding sites in the 5' non-coding region	30	0	0	0
YDR051C	-	-	46	0	0.22	0.437721
YDR052C	DBF4	Regulatory subunit of Cdc7p-Dbf4p kinase complex, required for Cdc7p kinase activity and initiation of DNA replication; phosphorylates the Mcm2-7 family of proteins; cell cycle regulated	369	2	4.68	1.80488
YDR054C	CDC34	Ubiquitin-conjugating enzyme (E2) and catalytic subunit of SCF ubiquitin-protein ligase complex (together with Skp1p, Rbx1p, Cdc53p, and an F-box protein) that regulates cell cycle progression by targeting key substrates for degradation	162	0	1.66	1.18507
YDR055W	PST1	Cell wall protein that contains a putative GPI-attachment site; secreted by regenerating protoplasts; up-regulated by activation of the cell integrity pathway, as mediated by Rlm1p; upregulated by cell wall damage via disruption of FKS1	61	0	0.21	0.431161
YDR056C	-	-	47	0	0.23	0.420833
YDR059C	UBC5	Ubiquitin-conjugating enzyme that mediates selective degradation of short-lived and abnormal proteins, central component of the cellular stress response; expression is heat inducible	19	0	0	0
YDR060W	MAK21	Constituent of 66S pre-ribosomal particles, required for large (60S) ribosomal subunit biogenesis; involved in nuclear export of pre-ribosomes; required for maintenance of dsRNA virus; homolog of human CAATT-binding protein	602	10	7.31	2.2834
YDR062W	LCB2	Component of serine palmitoyltransferase, responsible along with Lcb1p for the first committed step in sphingolipid synthesis, which is the condensation of serine with palmitoyl-CoA to form 3-ketosphinganine	378	0	4.92	1.8904
YDR063W	-	-	68	0	0.34	0.551725
YDR064W	RPS13	Protein component of the small (40S) ribosomal subunit; has similarity to E. coli S15 and rat S13 ribosomal proteins	21	0	0	0
YDR065W	-	-	62	1	0.26	0.438634
YDR067C	OCA6	Cytoplasmic protein required for replication of Brome mosaic virus in S. cerevisiae, which is a model system for studying replication of positive-strand RNA viruses in their natural hosts	60	1	0.35	0.554527
YDR068W	DOS2	Protein of unknown function, green fluorescent protein (GFP)-fusion protein localizes to the cytoplasm	40	0	0.22	0.437721
YDR070C	FMP16	Putative protein of unknown function; the authentic, non-tagged protein is detected in highly purified mitochondria in high-throughput studies	60	0	0.36	0.591946
YDR071C	PAA1	Polyamine acetyltransferase; acetylates polyamines (e.g. putrescine, spermidine, spermine) and also aralkylamines (e.g. tryptamine, phenylethylamine); may be involved in transcription and/or DNA replication	67	0	0.4	0.6
YDR072C	IPT1	Inositolphosphotransferase 1, involved in synthesis of mannose-(inositol-P)2-ceramide (M(IP)2C), which is the most abundant sphingolipid in cells, mutation confers resistance to the antifungals syringomycin E and DmAMP1 in some growth media	126	0	0.94	0.772269
YDR073W	SNF11	Subunit of the SWI/SNF chromatin remodeling complex involved in transcriptional regulation; interacts with a highly conserved 40-residue sequence of Snf2p	282	2	3.12	1.46479
YDR075W	PPH3	Catalytic subunit of an evolutionarily conserved protein phosphatase complex containing Psy2p and the regulatory subunit Psy4p; required for cisplatin resistance; involved in activation of Gln3p	171	0	1.86	1.12268
YDR076W	RAD55	Protein that stimulates strand exchange by stabilizing the binding of Rad51p to single-stranded DNA; involved in the recombinational repair of double-strand breaks in DNA during vegetative growth and meiosis; forms heterodimer with Rad57p	55	1	0.4	0.632456
[truncated: 3,462 more rows]
